# Supplementary material for: LncRNA UCA1, Upregulated in CRC Biopsies and Downregulated in Serum Exosomes, Controls mRNA Expression by RNA-RNA Interactions
Source: Mol Ther Nucleic Acids. 2018 Jun 2;12:229–41. doi: 10.1016/j.omtn.2018.05.009 (PMC6023947; doi:10.1016/j.omtn.2018.05.009)
Supplement: Table S7. Expression of miRNAs Binding the 3′ UTRs in CRC Expression Datasets [file mmc2.xlsx]

## Sheet: Foglio1
miRNA ID	GEO ID	Cancer Type	Cancer Subtype	Design	logFC	Expression Status
hsa-let-7a	GSE2564	colon cancer	-	cancer vs normal	-1.07	DOWN
hsa-let-7a	GSE38389	colorectal cancer	-	cancer vs normal	-0.36	DOWN
hsa-let-7d	GSE73487	colon cancer	tubulovillous adenoma	cancer vs normal	-0.76	DOWN
hsa-let-7d	GSE38389	colorectal cancer	-	cancer vs normal	-0.27	DOWN
hsa-let-7d	GSE18392	colon cancer	-	cancer vs normal	0.08	UP
hsa-let-7g	GSE70574	colorectal cancer	-	metastasis	-0.82	DOWN
hsa-let-7g	GSE18392	colon cancer	-	cancer vs normal	-0.04	DOWN
hsa-let-7g	GSE18392	colon cancer	-	cancer vs normal	-0.06	DOWN
hsa-let-7g	GSE35602	colorectal cancer	-	cancer vs normal	-0.47	DOWN
hsa-let-7g	GSE38389	colorectal cancer	-	cancer vs normal	-0.45	DOWN
hsa-miR-1	GSE77380	colorectal cancer	-	cancer vs normal	-6.14	DOWN
hsa-miR-1	GSE41655	colorectal cancer	-	cancer vs normal	-0.84	DOWN
hsa-miR-1	GSE35982	colorectal cancer	-	cancer vs normal	-2.7	DOWN
hsa-miR-1	GSE33125	colon cancer	-	cancer vs normal	-2.02	DOWN
hsa-miR-1	GSE2564	colon cancer	-	cancer vs normal	-2.97	DOWN
hsa-miR-1	GSE10259	colorectal cancer	-	cancer vs normal	-2.16	DOWN
hsa-miR-1	GSE10259	colorectal cancer	Duke A	cancer vs normal	-2.46	DOWN
hsa-miR-1	GSE10259	colorectal cancer	Duke B	cancer vs normal	-2.03	DOWN
hsa-miR-1	GSE10259	colorectal cancer	Duke C	cancer vs normal	-2.56	DOWN
hsa-miR-1	GSE18392	colon cancer	-	cancer vs normal	-1.57	DOWN
hsa-miR-1	GSE18392	colon cancer	-	cancer vs normal	-1.38	DOWN
hsa-miR-1	GSE18392	colon cancer	-	cancer vs normal	-1.59	DOWN
hsa-miR-1	GSE18392	colon cancer	-	cancer vs normal	-1.14	DOWN
hsa-miR-1	GSE30454	colorectal cancer	-	cancer vs normal	-3.01	DOWN
hsa-miR-1	GSE30454	colorectal cancer	-	cancer vs normal	-3.06	DOWN
hsa-miR-1	GSE30454	colorectal cancer	-	cancer vs normal	-2.49	DOWN
hsa-miR-1	GSE38389	colorectal cancer	-	cancer vs normal	-0.63	DOWN
hsa-miR-1	GSE48267	colon cancer	-	cancer vs normal	3.66	UP
hsa-miR-1271	GSE49246	colon cancer	colon cancer stage 2	cancer vs normal	-0.23	DOWN
hsa-miR-1271	TCGA_COAD	colon cancer	colon adenocarcinoma	cancer vs normal	-0.71	DOWN
hsa-miR-1271	TCGA_READ	colorectal cancer	rectum adenocarcinoma	cancer vs normal	-1.46	DOWN
hsa-miR-128	GSE70574	colorectal cancer	-	metastasis	-0.95	DOWN
hsa-miR-128	GSE30454	colorectal cancer	-	cancer vs normal	-1.1	DOWN
hsa-miR-128	GSE38389	colorectal cancer	-	cancer vs normal	-0.05	DOWN
hsa-miR-128	GSE77380	colorectal cancer	-	cancer vs normal	6.19	UP
hsa-miR-135a	GSE18392	colon cancer	-	cancer vs normal	-0.56	DOWN
hsa-miR-135a	GSE18392	colon cancer	-	cancer vs normal	-0.49	DOWN
hsa-miR-135a	GSE18392	colon cancer	-	cancer vs normal	-0.68	DOWN
hsa-miR-135a	GSE30454	colorectal cancer	-	cancer vs normal	-1.44	DOWN
hsa-miR-135a	GSE30454	colorectal cancer	-	cancer vs normal	-1.21	DOWN
hsa-miR-135a	GSE30454	colorectal cancer	-	cancer vs normal	-1.1	DOWN
hsa-miR-135b	GSE48267	colon cancer	-	cancer vs normal	-6.26	DOWN
hsa-miR-135b	GSE77380	colorectal cancer	-	cancer vs normal	9.01	UP
hsa-miR-135b	GSE41655	colorectal cancer	-	cancer vs normal	2.35	UP
hsa-miR-135b	GSE41655	colorectal cancer	-	cancer vs normal	2.43	UP
hsa-miR-135b	GSE35982	colorectal cancer	-	cancer vs normal	3.03	UP
hsa-miR-135b	GSE33125	colon cancer	-	cancer vs normal	1.84	UP
hsa-miR-135b	GSE18392	colon cancer	-	cancer vs normal	2.27	UP
hsa-miR-135b	GSE18392	colon cancer	-	cancer vs normal	2.11	UP
hsa-miR-135b	GSE18392	colon cancer	-	cancer vs normal	2.26	UP
hsa-miR-135b	GSE18392	colon cancer	-	cancer vs normal	2.68	UP
hsa-miR-135b	GSE18392	colon cancer	-	high grade vs low grade	0.57	UP
hsa-miR-135b	GSE35602	colorectal cancer	-	cancer vs normal	2.81	UP
hsa-miR-135b	GSE38389	colorectal cancer	-	cancer vs normal	0.84	UP
hsa-miR-15a	GSE35834	colon cancer	-	metastasis	-0.72	DOWN
hsa-miR-15a	GSE18392	colon cancer	-	cancer vs normal	-0.09	DOWN
hsa-miR-15a	GSE18392	colon cancer	-	cancer vs normal	-0.11	DOWN
hsa-miR-15a	GSE30454	colorectal cancer	-	cancer vs normal	-0.82	DOWN
hsa-miR-15b	GSE35834	colon cancer	-	metastasis	-0.52	DOWN
hsa-miR-15b	GSE38389	colorectal cancer	-	cancer vs normal	-0.16	DOWN
hsa-miR-16	GSE70574	colorectal cancer	-	metastasis	-0.54	DOWN
hsa-miR-16	GSE41655	colorectal cancer	-	cancer vs normal	1.58	UP
hsa-miR-182	GSE48267	colon cancer	-	cancer vs normal	-2.64	DOWN
hsa-miR-182	GSE7828	colon cancer	-	cancer vs normal	-0.2	DOWN
hsa-miR-182	GSE35834	colon cancer	-	cancer vs normal	1.18	UP
hsa-miR-182	GSE33125	colon cancer	-	cancer vs normal	1.35	UP
hsa-miR-182	GSE10259	colorectal cancer	-	cancer vs normal	1.51	UP
hsa-miR-182	GSE10259	colorectal cancer	Duke A	cancer vs normal	1.85	UP
hsa-miR-182	GSE10259	colorectal cancer	Duke B	cancer vs normal	1.52	UP
hsa-miR-182	GSE10259	colorectal cancer	Duke C	cancer vs normal	1.73	UP
hsa-miR-182	GSE18392	colon cancer	-	cancer vs normal	1.1	UP
hsa-miR-182	GSE18392	colon cancer	-	cancer vs normal	1	UP
hsa-miR-182	GSE18392	colon cancer	-	cancer vs normal	1.17	UP
hsa-miR-182	GSE18392	colon cancer	-	cancer vs normal	1.28	UP
hsa-miR-182	GSE38389	colorectal cancer	-	cancer vs normal	0.36	UP
hsa-miR-183	GSE48267	colon cancer	-	cancer vs normal	-4.32	DOWN
hsa-miR-183	GSE77380	colorectal cancer	-	cancer vs normal	5.5	UP
hsa-miR-183	GSE41655	colorectal cancer	-	cancer vs normal	2.01	UP
hsa-miR-183	GSE41655	colorectal cancer	-	cancer vs normal	2.1	UP
hsa-miR-183	GSE35834	colon cancer	-	cancer vs normal	1.44	UP
hsa-miR-183	GSE35982	colorectal cancer	-	cancer vs normal	1.5	UP
hsa-miR-183	GSE33125	colon cancer	-	cancer vs normal	1.71	UP
hsa-miR-183	GSE10259	colorectal cancer	-	cancer vs normal	0.76	UP
hsa-miR-183	GSE10259	colorectal cancer	Duke A	cancer vs normal	1.23	UP
hsa-miR-183	GSE10259	colorectal cancer	Duke B	cancer vs normal	0.79	UP
hsa-miR-183	GSE10259	colorectal cancer	Duke C	cancer vs normal	0.89	UP
hsa-miR-183	GSE18392	colon cancer	-	cancer vs normal	1.33	UP
hsa-miR-183	GSE18392	colon cancer	-	cancer vs normal	1.21	UP
hsa-miR-183	GSE18392	colon cancer	-	cancer vs normal	1.38	UP
hsa-miR-183	GSE18392	colon cancer	-	cancer vs normal	1.6	UP
hsa-miR-183	GSE18392	colon cancer	-	high grade vs low grade	0.39	UP
hsa-miR-183	GSE30454	colorectal cancer	-	cancer vs normal	2.26	UP
hsa-miR-183	GSE38389	colorectal cancer	-	cancer vs normal	0.25	UP
hsa-miR-186	GSE70574	colorectal cancer	-	metastasis	-0.96	DOWN
hsa-miR-186	GSE41655	colorectal cancer	-	cancer vs normal	-1.49	DOWN
hsa-miR-186	GSE41655	colorectal cancer	-	cancer vs normal	-1.36	DOWN
hsa-miR-186	GSE18392	colon cancer	-	cancer vs normal	-0.38	DOWN
hsa-miR-186	GSE18392	colon cancer	-	cancer vs normal	-0.4	DOWN
hsa-miR-186	GSE18392	colon cancer	-	cancer vs normal	-0.4	DOWN
hsa-miR-186	GSE18392	colon cancer	-	cancer vs normal	-0.41	DOWN
hsa-miR-186	GSE30454	colorectal cancer	-	cancer vs normal	-1.8	DOWN
hsa-miR-186	GSE30454	colorectal cancer	-	cancer vs normal	-1.85	DOWN
hsa-miR-186	GSE30454	colorectal cancer	-	cancer vs normal	-1.14	DOWN
hsa-miR-186	GSE38389	colorectal cancer	-	cancer vs normal	-0.21	DOWN
hsa-miR-186	GSE49246	colon cancer	colon cancer stage 2	cancer vs normal	0.58	UP
hsa-miR-190	GSE77380	colorectal cancer	-	cancer vs normal	0	DOWN
hsa-miR-190	GSE18392	colon cancer	-	cancer vs normal	-0.3	DOWN
hsa-miR-190	GSE18392	colon cancer	-	cancer vs normal	-0.36	DOWN
hsa-miR-190	GSE18392	colon cancer	-	cancer vs normal	-0.29	DOWN
hsa-miR-190	GSE18392	colon cancer	-	cancer vs normal	-0.31	DOWN
hsa-miR-190	GSE38389	colorectal cancer	-	cancer vs normal	-0.36	DOWN
hsa-miR-192	GSE73487	colon cancer	tubulovillous adenoma	cancer vs normal	-1.07	DOWN
hsa-miR-192	GSE7828	colon cancer	-	cancer vs normal	-0.33	DOWN
hsa-miR-192	GSE7828	colon cancer	-	cancer vs normal	-0.3	DOWN
hsa-miR-192	GSE18392	colon cancer	-	cancer vs normal	-0.25	DOWN
hsa-miR-192	GSE18392	colon cancer	-	high grade vs low grade	-0.21	DOWN
hsa-miR-192	GSE35602	colorectal cancer	-	cancer vs normal	-2.36	DOWN
hsa-miR-192	GSE38389	colorectal cancer	-	cancer vs normal	-0.76	DOWN
hsa-miR-195	GSE73487	colon cancer	colonic adenomas	cancer vs normal	-0.58	DOWN
hsa-miR-195	GSE73487	colon cancer	tubulovillous adenoma	cancer vs normal	-0.78	DOWN
hsa-miR-195	GSE41655	colorectal cancer	-	cancer vs normal	-1.1	DOWN
hsa-miR-195	GSE35834	colon cancer	-	cancer vs normal	-1.17	DOWN
hsa-miR-195	GSE35982	colorectal cancer	-	cancer vs normal	-1.73	DOWN
hsa-miR-195	GSE33125	colon cancer	-	cancer vs normal	-0.69	DOWN
hsa-miR-195	GSE2564	colon cancer	-	cancer vs normal	-1.95	DOWN
hsa-miR-195	GSE10259	colorectal cancer	-	cancer vs normal	-1.92	DOWN
hsa-miR-195	GSE10259	colorectal cancer	Duke A	cancer vs normal	-2.39	DOWN
hsa-miR-195	GSE10259	colorectal cancer	Duke B	cancer vs normal	-1.49	DOWN
hsa-miR-195	GSE10259	colorectal cancer	Duke C	cancer vs normal	-1.91	DOWN
hsa-miR-195	GSE18392	colon cancer	-	cancer vs normal	-0.44	DOWN
hsa-miR-195	GSE18392	colon cancer	-	cancer vs normal	-0.4	DOWN
hsa-miR-195	GSE18392	colon cancer	-	cancer vs normal	-0.33	DOWN
hsa-miR-195	GSE18392	colon cancer	-	cancer vs normal	-0.56	DOWN
hsa-miR-195	GSE18392	colon cancer	-	high grade vs low grade	-0.23	DOWN
hsa-miR-195	GSE30454	colorectal cancer	-	cancer vs normal	-0.57	DOWN
hsa-miR-195	GSE38389	colorectal cancer	-	cancer vs normal	-1.09	DOWN
hsa-miR-195	GSE48267	colon cancer	-	cancer vs normal	1.61	UP
hsa-miR-206	GSE56350	colorectal cancer	-	metastasis	-0.86	DOWN
hsa-miR-206	GSE18392	colon cancer	-	cancer vs normal	-0.15	DOWN
hsa-miR-206	GSE18392	colon cancer	-	cancer vs normal	-0.16	DOWN
hsa-miR-206	GSE18392	colon cancer	-	cancer vs normal	-0.13	DOWN
hsa-miR-206	GSE30454	colorectal cancer	-	cancer vs normal	0.98	UP
hsa-miR-214	GSE70574	colorectal cancer	-	metastasis	-1.2	DOWN
hsa-miR-214	GSE73487	colon cancer	tubulovillous adenoma	cancer vs normal	-0.27	DOWN
hsa-miR-214	GSE41655	colorectal cancer	-	cancer vs normal	-2.15	DOWN
hsa-miR-215	GSE70574	colorectal cancer	-	metastasis	-0.89	DOWN
hsa-miR-215	GSE73487	colon cancer	colonic adenomas	cancer vs normal	-1.06	DOWN
hsa-miR-215	GSE73487	colon cancer	tubulovillous adenoma	cancer vs normal	-1.21	DOWN
hsa-miR-215	GSE35834	colon cancer	-	cancer vs normal	-3.02	DOWN
hsa-miR-215	GSE49246	colon cancer	colon cancer stage 2	cancer vs normal	-0.98	DOWN
hsa-miR-215	GSE33125	colon cancer	-	cancer vs normal	-1.13	DOWN
hsa-miR-215	GSE7828	colon cancer	-	cancer vs normal	-0.52	DOWN
hsa-miR-215	GSE18392	colon cancer	-	cancer vs normal	-0.63	DOWN
hsa-miR-215	GSE18392	colon cancer	-	cancer vs normal	-0.7	DOWN
hsa-miR-215	GSE18392	colon cancer	-	cancer vs normal	-0.51	DOWN
hsa-miR-215	GSE18392	colon cancer	-	cancer vs normal	-0.86	DOWN
hsa-miR-215	GSE35602	colorectal cancer	-	cancer vs normal	-2.23	DOWN
hsa-miR-215	GSE38389	colorectal cancer	-	cancer vs normal	-0.79	DOWN
hsa-miR-217	TCGA_COAD	colon cancer	colon adenocarcinoma	cancer vs normal	2.01	UP
hsa-miR-217	TCGA_READ	colorectal cancer	rectum adenocarcinoma	cancer vs normal	2.83	UP
hsa-miR-217	GSE18392	colon cancer	-	cancer vs normal	0.24	UP
hsa-miR-217	GSE18392	colon cancer	-	cancer vs normal	0.24	UP
hsa-miR-217	GSE18392	colon cancer	-	cancer vs normal	0.33	UP
hsa-miR-217	GSE18392	colon cancer	-	cancer vs normal	0.3	UP
hsa-miR-218	GSE41655	colorectal cancer	-	cancer vs normal	-0.88	DOWN
hsa-miR-218	GSE41655	colorectal cancer	-	cancer vs normal	-1.03	DOWN
hsa-miR-218	GSE33125	colon cancer	-	cancer vs normal	-1.61	DOWN
hsa-miR-218	GSE18392	colon cancer	-	cancer vs normal	-0.78	DOWN
hsa-miR-218	GSE18392	colon cancer	-	cancer vs normal	-0.68	DOWN
hsa-miR-218	GSE18392	colon cancer	-	cancer vs normal	-0.58	DOWN
hsa-miR-218	GSE18392	colon cancer	-	cancer vs normal	-0.7	DOWN
hsa-miR-218	GSE30454	colorectal cancer	-	cancer vs normal	-1.49	DOWN
hsa-miR-218	GSE30454	colorectal cancer	-	cancer vs normal	-2.27	DOWN
hsa-miR-218	GSE38389	colorectal cancer	-	cancer vs normal	-0.14	DOWN
hsa-miR-218	GSE48267	colon cancer	-	cancer vs normal	2.43	UP
hsa-miR-22	GSE70574	colorectal cancer	-	metastasis	-0.74	DOWN
hsa-miR-22	GSE73487	colon cancer	tubulovillous adenoma	cancer vs normal	-0.48	DOWN
hsa-miR-22	GSE41655	colorectal cancer	-	cancer vs normal	-0.61	DOWN
hsa-miR-22	GSE41655	colorectal cancer	-	cancer vs normal	-1.05	DOWN
hsa-miR-22	GSE18392	colon cancer	-	cancer vs normal	0.06	UP
hsa-miR-224	GSE48267	colon cancer	-	cancer vs normal	-2.85	DOWN
hsa-miR-224	GSE77380	colorectal cancer	-	cancer vs normal	10.61	UP
hsa-miR-224	GSE41655	colorectal cancer	-	cancer vs normal	2.71	UP
hsa-miR-224	GSE41655	colorectal cancer	-	cancer vs normal	1.57	UP
hsa-miR-224	GSE35834	colon cancer	-	cancer vs normal	2.04	UP
hsa-miR-224	GSE35982	colorectal cancer	-	cancer vs normal	2.29	UP
hsa-miR-224	GSE33125	colon cancer	-	cancer vs normal	1.43	UP
hsa-miR-224	GSE10259	colorectal cancer	-	cancer vs normal	1.39	UP
hsa-miR-224	GSE10259	colorectal cancer	Duke A	cancer vs normal	1.95	UP
hsa-miR-224	GSE10259	colorectal cancer	Duke B	cancer vs normal	1.5	UP
hsa-miR-224	GSE10259	colorectal cancer	Duke C	cancer vs normal	1.19	UP
hsa-miR-224	GSE18392	colon cancer	-	cancer vs normal	1.04	UP
hsa-miR-224	GSE18392	colon cancer	-	cancer vs normal	1.19	UP
hsa-miR-224	GSE18392	colon cancer	-	cancer vs normal	1.13	UP
hsa-miR-224	GSE18392	colon cancer	-	cancer vs normal	1.15	UP
hsa-miR-224	GSE35602	colorectal cancer	-	cancer vs normal	1.77	UP
hsa-miR-300	GSE77380	colorectal cancer	-	cancer vs normal	0	DOWN
hsa-miR-300	GSE30454	colorectal cancer	-	cancer vs normal	1.19	UP
hsa-miR-31	GSE56350	colorectal cancer	-	metastasis	-0.86	DOWN
hsa-miR-31	GSE48267	colon cancer	-	cancer vs normal	-3.49	DOWN
hsa-miR-31	GSE73487	colon cancer	serrated adenoma	cancer vs normal	1.47	UP
hsa-miR-31	GSE54088	colorectal cancer	-	cancer vs normal	2.09	UP
hsa-miR-31	GSE10259	colorectal cancer	-	cancer vs normal	2.22	UP
hsa-miR-31	GSE10259	colorectal cancer	Duke C	cancer vs normal	2.98	UP
hsa-miR-31	GSE18392	colon cancer	-	cancer vs normal	1.8	UP
hsa-miR-31	GSE18392	colon cancer	-	cancer vs normal	1.55	UP
hsa-miR-31	GSE18392	colon cancer	-	cancer vs normal	1.59	UP
hsa-miR-31	GSE18392	colon cancer	-	cancer vs normal	1.82	UP
hsa-miR-31	GSE30454	colorectal cancer	-	cancer vs normal	2.67	UP
hsa-miR-31	GSE30454	colorectal cancer	-	cancer vs normal	3.09	UP
hsa-miR-31	GSE30454	colorectal cancer	-	cancer vs normal	3.01	UP
hsa-miR-31	GSE38389	colorectal cancer	-	cancer vs normal	0.45	UP
hsa-miR-326	TCGA_COAD	colon cancer	colon adenocarcinoma	cancer vs normal	-2.23	DOWN
hsa-miR-326	TCGA_READ	colorectal cancer	rectum adenocarcinoma	cancer vs normal	-3.26	DOWN
hsa-miR-326	GSE18392	colon cancer	-	cancer vs normal	-0.59	DOWN
hsa-miR-326	GSE18392	colon cancer	-	cancer vs normal	-0.73	DOWN
hsa-miR-326	GSE18392	colon cancer	-	cancer vs normal	-0.5	DOWN
hsa-miR-326	GSE18392	colon cancer	-	cancer vs normal	-0.73	DOWN
hsa-miR-326	GSE30454	colorectal cancer	-	cancer vs normal	-2.02	DOWN
hsa-miR-326	GSE59856	colon cancer	-	blood	0.34	UP
hsa-miR-330-5p	TCGA_COAD	colon cancer	colon adenocarcinoma	cancer vs normal	-1.14	DOWN
hsa-miR-330-5p	GSE77380	colorectal cancer	-	cancer vs normal	0	DOWN
hsa-miR-330-5p	GSE49246	colon cancer	colon cancer stage 2	cancer vs normal	-0.29	DOWN
hsa-miR-340	GSE41655	colorectal cancer	-	cancer vs normal	-0.6	DOWN
hsa-miR-340	GSE41655	colorectal cancer	-	cancer vs normal	-0.59	DOWN
hsa-miR-340	GSE30454	colorectal cancer	-	cancer vs normal	-1.71	DOWN
hsa-miR-342-3p	TCGA_COAD	colon cancer	colon adenocarcinoma	cancer vs normal	-1.58	DOWN
hsa-miR-342-3p	TCGA_READ	colorectal cancer	rectum adenocarcinoma	cancer vs normal	-1.74	DOWN
hsa-miR-342-3p	GSE77380	colorectal cancer	-	cancer vs normal	-2.51	DOWN
hsa-miR-342-3p	GSE70574	colorectal cancer	-	metastasis	-1.55	DOWN
hsa-miR-342-3p	GSE41655	colorectal cancer	-	cancer vs normal	-1.29	DOWN
hsa-miR-342-3p	GSE41655	colorectal cancer	-	cancer vs normal	-1.46	DOWN
hsa-miR-342-3p	GSE35982	colorectal cancer	-	cancer vs normal	-1.02	DOWN
hsa-miR-342-3p	GSE18392	colon cancer	-	cancer vs normal	-0.53	DOWN
hsa-miR-342-3p	GSE18392	colon cancer	-	cancer vs normal	-0.5	DOWN
hsa-miR-342-3p	GSE18392	colon cancer	-	cancer vs normal	-0.56	DOWN
hsa-miR-342-3p	GSE18392	colon cancer	-	cancer vs normal	-0.85	DOWN
hsa-miR-342-3p	GSE18392	colon cancer	-	high grade vs low grade	-0.36	DOWN
hsa-miR-342-3p	GSE18392	colon cancer	-	high grade vs low grade	-0.29	DOWN
hsa-miR-342-3p	GSE30454	colorectal cancer	-	cancer vs normal	-0.43	DOWN
hsa-miR-342-3p	GSE38389	colorectal cancer	-	cancer vs normal	-0.43	DOWN
hsa-miR-342-3p	GSE59856	colon cancer	-	blood	0.16	UP
hsa-miR-342-3p	GSE56350	colorectal cancer	-	metastasis	0.86	UP
hsa-miR-361-5p	GSE70574	colorectal cancer	-	metastasis	-0.85	DOWN
hsa-miR-361-5p	GSE41655	colorectal cancer	-	cancer vs normal	-0.88	DOWN
hsa-miR-361-5p	GSE41655	colorectal cancer	-	cancer vs normal	-0.76	DOWN
hsa-miR-361-5p	GSE30454	colorectal cancer	-	cancer vs normal	-0.62	DOWN
hsa-miR-361-5p	GSE38389	colorectal cancer	-	cancer vs normal	-0.15	DOWN
hsa-miR-361-5p	GSE59856	colon cancer	-	blood	0.09	UP
hsa-miR-361-5p	GSE56350	colorectal cancer	-	metastasis	1.42	UP
hsa-miR-361-5p	GSE49246	colon cancer	colon cancer stage 2	cancer vs normal	0.19	UP
hsa-miR-376c	GSE41655	colorectal cancer	-	cancer vs normal	-1.99	DOWN
hsa-miR-376c	GSE41655	colorectal cancer	-	cancer vs normal	-3.36	DOWN
hsa-miR-376c	GSE33125	colon cancer	-	cancer vs normal	-0.88	DOWN
hsa-miR-376c	GSE18392	colon cancer	-	cancer vs normal	-0.28	DOWN
hsa-miR-376c	GSE18392	colon cancer	-	cancer vs normal	-0.28	DOWN
hsa-miR-376c	GSE18392	colon cancer	-	cancer vs normal	-0.22	DOWN
hsa-miR-376c	GSE18392	colon cancer	-	cancer vs normal	-0.36	DOWN
hsa-miR-376c	GSE30454	colorectal cancer	-	cancer vs normal	-0.57	DOWN
hsa-miR-376c	GSE30454	colorectal cancer	-	cancer vs normal	-1.11	DOWN
hsa-miR-376c	GSE38389	colorectal cancer	-	cancer vs normal	-0.1	DOWN
hsa-miR-377	GSE70574	colorectal cancer	-	metastasis	-0.32	DOWN
hsa-miR-377	GSE41655	colorectal cancer	-	cancer vs normal	-1.56	DOWN
hsa-miR-377	GSE41655	colorectal cancer	-	cancer vs normal	-2.67	DOWN
hsa-miR-377	GSE18392	colon cancer	-	cancer vs normal	-0.14	DOWN
hsa-miR-377	GSE18392	colon cancer	-	cancer vs normal	-0.1	DOWN
hsa-miR-377	GSE18392	colon cancer	-	cancer vs normal	-0.12	DOWN
hsa-miR-377	GSE18392	colon cancer	-	cancer vs normal	-0.32	DOWN
hsa-miR-377	GSE18392	colon cancer	-	high grade vs low grade	-0.21	DOWN
hsa-miR-377	GSE18392	colon cancer	-	high grade vs low grade	-0.2	DOWN
hsa-miR-377	GSE38389	colorectal cancer	-	cancer vs normal	-0.22	DOWN
hsa-miR-381	GSE41655	colorectal cancer	-	cancer vs normal	-2.45	DOWN
hsa-miR-381	GSE41655	colorectal cancer	-	cancer vs normal	-2.88	DOWN
hsa-miR-381	GSE35834	colon cancer	-	cancer vs normal	-0.66	DOWN
hsa-miR-381	GSE49246	colon cancer	colon cancer stage 2	cancer vs normal	-0.23	DOWN
hsa-miR-381	GSE18392	colon cancer	-	cancer vs normal	-0.21	DOWN
hsa-miR-381	GSE18392	colon cancer	-	cancer vs normal	-0.24	DOWN
hsa-miR-381	GSE18392	colon cancer	-	cancer vs normal	-0.16	DOWN
hsa-miR-381	GSE18392	colon cancer	-	cancer vs normal	-0.24	DOWN
hsa-miR-381	GSE30454	colorectal cancer	-	cancer vs normal	-1.52	DOWN
hsa-miR-381	GSE30454	colorectal cancer	-	cancer vs normal	-1.39	DOWN
hsa-miR-381	GSE30454	colorectal cancer	-	cancer vs normal	-1.3	DOWN
hsa-miR-410	GSE70574	colorectal cancer	-	metastasis	-0.47	DOWN
hsa-miR-410	GSE41655	colorectal cancer	-	cancer vs normal	-0.89	DOWN
hsa-miR-410	GSE49246	colon cancer	colon cancer stage 2	cancer vs normal	-0.21	DOWN
hsa-miR-410	GSE18392	colon cancer	-	cancer vs normal	-0.38	DOWN
hsa-miR-410	GSE18392	colon cancer	-	cancer vs normal	-0.41	DOWN
hsa-miR-410	GSE18392	colon cancer	-	cancer vs normal	-0.29	DOWN
hsa-miR-410	GSE30454	colorectal cancer	-	cancer vs normal	-1.8	DOWN
hsa-miR-410	GSE30454	colorectal cancer	-	cancer vs normal	-1.89	DOWN
hsa-miR-424	GSE48267	colon cancer	-	cancer vs normal	-2.01	DOWN
hsa-miR-424	GSE41655	colorectal cancer	-	cancer vs normal	2.06	UP
hsa-miR-424	GSE35982	colorectal cancer	-	cancer vs normal	2.24	UP
hsa-miR-424	GSE18392	colon cancer	-	cancer vs normal	0.62	UP
hsa-miR-424	GSE18392	colon cancer	-	cancer vs normal	0.72	UP
hsa-miR-424	GSE18392	colon cancer	-	cancer vs normal	0.51	UP
hsa-miR-424	GSE18392	colon cancer	-	cancer vs normal	0.8	UP
hsa-miR-424	GSE18392	colon cancer	-	high grade vs low grade	0.28	UP
hsa-miR-424	GSE38389	colorectal cancer	-	cancer vs normal	0.16	UP
hsa-miR-448	GSE77380	colorectal cancer	-	cancer vs normal	0	DOWN
hsa-miR-448	GSE49246	colon cancer	colon cancer stage 2	cancer vs normal	-0.15	DOWN
hsa-miR-448	GSE59856	colon cancer	-	blood	0.16	UP
hsa-miR-448	GSE30454	colorectal cancer	-	cancer vs normal	1.27	UP
hsa-miR-495	GSE18392	colon cancer	-	cancer vs normal	-0.36	DOWN
hsa-miR-495	GSE18392	colon cancer	-	cancer vs normal	-0.36	DOWN
hsa-miR-495	GSE18392	colon cancer	-	cancer vs normal	-0.34	DOWN
hsa-miR-495	GSE18392	colon cancer	-	cancer vs normal	-0.38	DOWN
hsa-miR-495	GSE30454	colorectal cancer	-	cancer vs normal	-1.03	DOWN
hsa-miR-495	GSE30454	colorectal cancer	-	cancer vs normal	-0.89	DOWN
hsa-miR-495	GSE49246	colon cancer	colon cancer stage 2	cancer vs normal	0.08	UP
hsa-miR-497	GSE41655	colorectal cancer	-	cancer vs normal	-2.09	DOWN
hsa-miR-497	GSE41655	colorectal cancer	-	cancer vs normal	-2.02	DOWN
hsa-miR-497	GSE35834	colon cancer	-	cancer vs normal	-1.19	DOWN
hsa-miR-497	GSE35982	colorectal cancer	-	cancer vs normal	-1.63	DOWN
hsa-miR-497	GSE33125	colon cancer	-	cancer vs normal	-1.54	DOWN
hsa-miR-497	GSE10259	colorectal cancer	-	cancer vs normal	-1.26	DOWN
hsa-miR-497	GSE10259	colorectal cancer	Duke A	cancer vs normal	-1.79	DOWN
hsa-miR-497	GSE10259	colorectal cancer	Duke C	cancer vs normal	-1.39	DOWN
hsa-miR-497	GSE18392	colon cancer	-	cancer vs normal	-0.84	DOWN
hsa-miR-497	GSE18392	colon cancer	-	cancer vs normal	-0.82	DOWN
hsa-miR-497	GSE18392	colon cancer	-	cancer vs normal	-0.65	DOWN
hsa-miR-497	GSE18392	colon cancer	-	cancer vs normal	-0.97	DOWN
hsa-miR-497	GSE18392	colon cancer	-	high grade vs low grade	-0.32	DOWN
hsa-miR-497	GSE30454	colorectal cancer	-	cancer vs normal	-1.73	DOWN
hsa-miR-497	GSE33961	colorectal cancer	-	poor outcome vs good outcome	-2.14	DOWN
hsa-miR-497	GSE38389	colorectal cancer	-	cancer vs normal	-0.1	DOWN
hsa-miR-497	GSE48267	colon cancer	-	cancer vs normal	1.38	UP
hsa-miR-503	GSE48267	colon cancer	-	cancer vs normal	-1.87	DOWN
hsa-miR-503	GSE41655	colorectal cancer	-	cancer vs normal	0.55	UP
hsa-miR-503	GSE35834	colon cancer	-	cancer vs normal	1.95	UP
hsa-miR-503	GSE49246	colon cancer	colon cancer stage 2	cancer vs normal	0.22	UP
hsa-miR-503	GSE33125	colon cancer	-	cancer vs normal	2.01	UP
hsa-miR-503	GSE10259	colorectal cancer	Duke A	cancer vs normal	1.02	UP
hsa-miR-503	GSE10259	colorectal cancer	Duke C	cancer vs normal	0.81	UP
hsa-miR-503	GSE18392	colon cancer	-	cancer vs normal	1.14	UP
hsa-miR-503	GSE18392	colon cancer	-	cancer vs normal	1.22	UP
hsa-miR-503	GSE18392	colon cancer	-	cancer vs normal	0.98	UP
hsa-miR-503	GSE18392	colon cancer	-	cancer vs normal	1.46	UP
hsa-miR-503	GSE18392	colon cancer	-	high grade vs low grade	0.49	UP
hsa-miR-539	GSE54088	colorectal cancer	-	metastasis	-0.54	DOWN
hsa-miR-539	GSE18392	colon cancer	-	cancer vs normal	-0.21	DOWN
hsa-miR-539	GSE18392	colon cancer	-	cancer vs normal	-0.21	DOWN
hsa-miR-539	GSE18392	colon cancer	-	cancer vs normal	-0.2	DOWN
hsa-miR-539	GSE30454	colorectal cancer	-	cancer vs normal	-0.97	DOWN
hsa-miR-539	GSE30454	colorectal cancer	-	cancer vs normal	-0.92	DOWN
hsa-miR-539	GSE33961	colorectal cancer	-	poor outcome vs good outcome	-0.92	DOWN
hsa-miR-613	GSE77380	colorectal cancer	-	cancer vs normal	0	DOWN
hsa-miR-613	GSE18392	colon cancer	-	cancer vs normal	-0.13	DOWN
hsa-miR-613	GSE18392	colon cancer	-	cancer vs normal	-0.13	DOWN
hsa-miR-613	GSE18392	colon cancer	-	cancer vs normal	-0.11	DOWN
hsa-miR-613	GSE18392	colon cancer	-	cancer vs normal	-0.08	DOWN
hsa-miR-613	GSE30454	colorectal cancer	-	cancer vs normal	0.77	UP
hsa-miR-653	GSE77380	colorectal cancer	-	cancer vs normal	0	DOWN
hsa-miR-653	GSE18392	colon cancer	-	cancer vs normal	-0.17	DOWN
hsa-miR-653	GSE18392	colon cancer	-	cancer vs normal	-0.17	DOWN
hsa-miR-653	GSE18392	colon cancer	-	cancer vs normal	-0.13	DOWN
hsa-miR-873	GSE30454	colorectal cancer	-	cancer vs normal	-0.85	DOWN
hsa-miR-873	GSE30454	colorectal cancer	-	cancer vs normal	-1.09	DOWN
