# Supplementary material for: LncRNA UCA1, Upregulated in CRC Biopsies and Downregulated in Serum Exosomes, Controls mRNA Expression by RNA-RNA Interactions
Source: Mol Ther Nucleic Acids. 2018 Jun 2;12:229–41. doi: 10.1016/j.omtn.2018.05.009 (PMC6023947; doi:10.1016/j.omtn.2018.05.009)
Supplement: Table S8. Functional Enrichment Analysis of the ceRNA Network Regulated by UCA1 [file mmc3.xlsx]

## Sheet: Foglio1
GO pathway title	#term	term_size	term_size_in_genome	list1_positives	list1_negatives	list1_percentage	list2_positives	list2_negatives	list2_percentage	list1_positive_ids	list2_positive_ids	odds_ratio_log	pvalue	adj_pvalue
actin filament-based process	GO:0030029	229	299	50	416	10.73	179	18704	0.95	ACTA1,ACTG1,ACTN1,ACTN4,ACTR3,ARF6,ARHGEF17,ARPC2,ARPC3,ARPC4,ARPC5,ARPC5L,BRCA1,CAPZA1,CAPZA2,CAPZB,CFL1,CRK,DBN1,DST,FLNA,FLNB,FSCN1,GATA1,GATA3,ILK,INF2,LIMA1,LIMCH1,LMO7,MYB,MYH9,MYL6,MYL6B,MYO1E,MYO5A,MYO6,NFIC,OBSL1,PALM2-AKAP2,PRKCI,RACGAP1,RASA1,SP1,SPTAN1,SPTBN1,SSH2,TMOD1,TPM1,TRIOBP	ENSG00000006128,ENSG00000006451,ENSG00000006611,ENSG00000007908,ENSG00000010322,ENSG00000015285,ENSG00000017260,ENSG00000024422,ENSG00000042493,ENSG00000047648,ENSG00000049540,ENSG00000061676,ENSG00000064666,ENSG00000065675,ENSG00000067560,ENSG00000067606,ENSG00000067900,ENSG00000070087,ENSG00000070182,ENSG00000070831,ENSG00000071051,ENSG00000075340,ENSG00000075711,ENSG00000077264,ENSG00000078114…	2.53044	1.81987e-33	4.04012e-30
cytoskeleton organization	GO:0007010	394	517	62	404	13.3	332	18551	1.76	ABLIM1,ACTA1,ACTG1,ACTN1,ACTN4,ACTR3,ANLN,ARF6,ARHGEF17,ARPC2,ARPC3,ARPC4,ARPC5,ARPC5L,AURKA,BIRC5,BRCA1,CAPZA1,CAPZA2,CAPZB,CFL1,CRK,DBN1,DST,FLNA,FLNB,FSCN1,GATA1,GATA3,HDAC6,ILK,INF2,KIF23,KIF2C,LIMA1,LIMCH1,LMO7,MYB,MYH9,NEXN,NFIC,NUSAP1,OBSL1,PALM2-AKAP2,PRC1,PRKCI,RACGAP1,RAN,RASA1,RP2,SIPA1,SMC3,SP1,SPTAN1,SPTBN1,SSH2,SVIL,TMOD1,TPM1,TRIOBP,TTK,XPO1	ENSG00000002834,ENSG00000006075,ENSG00000006128,ENSG00000006451,ENSG00000006611,ENSG00000010322,ENSG00000013810,ENSG00000015285,ENSG00000017260,ENSG00000021574,ENSG00000024422,ENSG00000029534,ENSG00000042493,ENSG00000046651,ENSG00000047648,ENSG00000047849,ENSG00000049540,ENSG00000058453,ENSG00000061676,ENSG00000064666,ENSG00000065675,ENSG00000067560,ENSG00000067606,ENSG00000067900,ENSG00000070087…	2.14886	1.14429e-32	1.27016e-29
actin cytoskeleton organization	GO:0030036	216	283	45	421	9.66	171	18712	0.91	ACTA1,ACTG1,ACTN1,ACTN4,ACTR3,ARF6,ARHGEF17,ARPC2,ARPC3,ARPC4,ARPC5,ARPC5L,BRCA1,CAPZA1,CAPZA2,CAPZB,CFL1,CRK,DBN1,DST,FLNA,FLNB,FSCN1,GATA1,GATA3,ILK,INF2,LIMA1,LIMCH1,LMO7,MYB,MYH9,NFIC,OBSL1,PALM2-AKAP2,PRKCI,RACGAP1,RASA1,SP1,SPTAN1,SPTBN1,SSH2,TMOD1,TPM1,TRIOBP	ENSG00000006128,ENSG00000006451,ENSG00000006611,ENSG00000010322,ENSG00000015285,ENSG00000017260,ENSG00000024422,ENSG00000042493,ENSG00000047648,ENSG00000049540,ENSG00000061676,ENSG00000064666,ENSG00000065675,ENSG00000067560,ENSG00000067606,ENSG00000067900,ENSG00000070087,ENSG00000070182,ENSG00000070831,ENSG00000071051,ENSG00000075340,ENSG00000075711,ENSG00000077264,ENSG00000078114,ENSG00000078401…	2.45929	2.94245e-29	2.17741e-26
cell cycle	GO:0007049	733	954	77	389	16.52	656	18227	3.47	ANLN,ASPM,AURKA,AURKB,AURKC,BIRC5,BRCA1,CALM1,CALM2,CALM3,CAMK2G,CASP3,CD2AP,CDC5L,CDCA8,CDK2,CDK4,CEP55,CIT,DCTN1,DST,E2F1,E2F4,E2F6,EGFR,EP300,EVI5,GADD45GIP1,GAS2L3,GATA1,GATA3,GTSE1,H2AFX,HDAC6,HSPA8,ILK,INCENP,KIF23,KIF2C,LATS2,LIG3,MAD2L1,MCM2,MDC1,MEN1,MYB,MYC,MYH9,NFIC,NUSAP1,PES1,PLK1,PML,PPM1G,PPP1CA,PPP1CB,PPP1CC,PRC1,RACGAP1,RAN,RNF2,SEPT10,SEPT2,SEPT6,SEPT7,SEPT9,SFN,SIPA1,SMARCB1,SM…	ENSG00000002016,ENSG00000002822,ENSG00000004897,ENSG00000006611,ENSG00000006634,ENSG00000007968,ENSG00000008128,ENSG00000008710,ENSG00000010292,ENSG00000013275,ENSG00000013573,ENSG00000013810,ENSG00000015171,ENSG00000017427,ENSG00000019991,ENSG00000020426,ENSG00000020633,ENSG00000021574,ENSG00000024048,ENSG00000030110,ENSG00000034063,ENSG00000036257,ENSG00000041357,ENSG00000041515,ENSG00000051180…	1.70472	2.49408e-28	1.38421e-25
actin filament organization	GO:0007015	107	132	30	436	6.44	77	18806	0.41	ACTA1,ACTN1,ACTN4,ACTR3,ARF6,ARPC2,ARPC3,ARPC4,ARPC5,ARPC5L,BRCA1,CAPZA1,CAPZA2,CAPZB,CFL1,DBN1,FLNA,FSCN1,GATA1,GATA3,LIMA1,NFIC,PALM2-AKAP2,PRKCI,RASA1,SP1,SPTAN1,SPTBN1,TPM1,TRIOBP	ENSG00000006128,ENSG00000006611,ENSG00000015285,ENSG00000042493,ENSG00000047648,ENSG00000049540,ENSG00000065675,ENSG00000067560,ENSG00000070087,ENSG00000070182,ENSG00000071051,ENSG00000075340,ENSG00000075711,ENSG00000077264,ENSG00000092820,ENSG00000095015,ENSG00000095637,ENSG00000102879,ENSG00000107562,ENSG00000108819,ENSG00000111859,ENSG00000112290,ENSG00000115353,ENSG00000115935,ENSG00000115956…	2.82168	6.47528e-24	2.39585e-21
regulation of cytoskeleton organization	GO:0051493	93	128	26	440	5.58	67	18816	0.35	ACTR3,ARF6,ARPC2,ARPC3,ARPC5,ARPC5L,BRCA1,CAPZA1,CAPZA2,CAPZB,CFL1,GATA1,GATA3,HDAC6,ILK,LIMA1,MYB,NEXN,NFIC,RASA1,SP1,SPTAN1,SPTBN1,TPM1,TRIOBP,XPO1	ENSG00000006128,ENSG00000042493,ENSG00000047648,ENSG00000047849,ENSG00000049540,ENSG00000065675,ENSG00000067560,ENSG00000070087,ENSG00000070182,ENSG00000071051,ENSG00000075340,ENSG00000075711,ENSG00000078018,ENSG00000078114,ENSG00000078401,ENSG00000089041,ENSG00000095015,ENSG00000101367,ENSG00000101871,ENSG00000102879,ENSG00000105974,ENSG00000107562,ENSG00000111276,ENSG00000115353,ENSG00000115355…	2.80909	7.4782e-21	1.84462e-18
cell cycle process	GO:0022402	505	649	54	412	11.59	451	18432	2.39	ANLN,ASPM,AURKA,AURKB,BIRC5,BRCA1,CAMK2G,CD2AP,CDCA8,CDK2,CDK4,CEP55,CIT,DCTN1,DST,E2F1,E2F4,E2F6,EGFR,GAS2L3,GATA1,GATA3,GTSE1,H2AFX,ILK,INCENP,KIF23,KIF2C,LATS2,LIG3,MAD2L1,MEN1,MYB,MYC,MYH9,NFIC,NUSAP1,PES1,PLK1,PML,PPM1G,PRC1,RACGAP1,RAN,SEPT2,SEPT7,SMC3,SP1,STK11,TAF1,TTK,UBC,XPO1,ZWILCH	ENSG00000002016,ENSG00000002822,ENSG00000004897,ENSG00000006611,ENSG00000006634,ENSG00000008128,ENSG00000008710,ENSG00000010292,ENSG00000013275,ENSG00000013573,ENSG00000013810,ENSG00000017427,ENSG00000019991,ENSG00000020426,ENSG00000024048,ENSG00000036257,ENSG00000041357,ENSG00000041515,ENSG00000051180,ENSG00000051825,ENSG00000053900,ENSG00000055130,ENSG00000057468,ENSG00000058404,ENSG00000062822…	1.67834	2.53918e-20	5.63697e-18
regulation of actin polymerization or depolymerization	GO:0008064	50	59	20	446	4.29	30	18853	0.16	ACTR3,ARF6,ARPC2,ARPC3,ARPC5,ARPC5L,BRCA1,CAPZA1,CAPZA2,CAPZB,CFL1,GATA1,GATA3,LIMA1,NFIC,RASA1,SP1,SPTAN1,SPTBN1,TRIOBP	ENSG00000042493,ENSG00000049540,ENSG00000070087,ENSG00000070182,ENSG00000071051,ENSG00000075340,ENSG00000075711,ENSG00000095015,ENSG00000102879,ENSG00000107562,ENSG00000115956,ENSG00000125868,ENSG00000130429,ENSG00000131023,ENSG00000133627,ENSG00000135407,ENSG00000136059,ENSG00000137877,ENSG00000148180,ENSG00000154620,ENSG00000158092,ENSG00000158164,ENSG00000158856,ENSG00000160460,ENSG00000163554…	3.33864	6.96648e-20	1.40596e-17
regulation of actin filament length	GO:0030832	51	61	20	446	4.29	31	18852	0.16	ACTR3,ARF6,ARPC2,ARPC3,ARPC5,ARPC5L,BRCA1,CAPZA1,CAPZA2,CAPZB,CFL1,GATA1,GATA3,LIMA1,NFIC,RASA1,SP1,SPTAN1,SPTBN1,TRIOBP	ENSG00000042493,ENSG00000049540,ENSG00000070087,ENSG00000070182,ENSG00000071051,ENSG00000075340,ENSG00000075711,ENSG00000078114,ENSG00000095015,ENSG00000102879,ENSG00000107562,ENSG00000115956,ENSG00000125868,ENSG00000130429,ENSG00000131023,ENSG00000133627,ENSG00000135407,ENSG00000136059,ENSG00000137877,ENSG00000148180,ENSG00000154620,ENSG00000158092,ENSG00000158164,ENSG00000158856,ENSG00000160460…	3.3058	1.12092e-19	2.07369e-17
regulation of actin cytoskeleton organization	GO:0032956	68	85	22	444	4.72	46	18837	0.24	ACTR3,ARF6,ARPC2,ARPC3,ARPC5,ARPC5L,BRCA1,CAPZA1,CAPZA2,CAPZB,CFL1,GATA1,GATA3,ILK,LIMA1,NFIC,RASA1,SP1,SPTAN1,SPTBN1,TPM1,TRIOBP	ENSG00000006128,ENSG00000042493,ENSG00000047648,ENSG00000049540,ENSG00000065675,ENSG00000067560,ENSG00000070087,ENSG00000070182,ENSG00000071051,ENSG00000075340,ENSG00000075711,ENSG00000078114,ENSG00000078401,ENSG00000095015,ENSG00000102879,ENSG00000107562,ENSG00000115353,ENSG00000115355,ENSG00000115956,ENSG00000116014,ENSG00000117707,ENSG00000125868,ENSG00000130429,ENSG00000131023,ENSG00000133627…	3.01015	2.20645e-19	3.4988e-17
actin polymerization or depolymerization	GO:0008154	66	78	21	445	4.51	45	18838	0.24	ACTR3,ARF6,ARPC2,ARPC3,ARPC4,ARPC5,ARPC5L,BRCA1,CAPZA1,CAPZA2,CAPZB,CFL1,GATA1,GATA3,LIMA1,NFIC,RASA1,SP1,SPTAN1,SPTBN1,TRIOBP	ENSG00000015285,ENSG00000042493,ENSG00000047648,ENSG00000049540,ENSG00000070087,ENSG00000070182,ENSG00000071051,ENSG00000075340,ENSG00000075711,ENSG00000077264,ENSG00000095015,ENSG00000102879,ENSG00000107562,ENSG00000112290,ENSG00000115935,ENSG00000115956,ENSG00000121853,ENSG00000125868,ENSG00000130429,ENSG00000131023,ENSG00000131504,ENSG00000132970,ENSG00000133627,ENSG00000135407,ENSG00000136059…	2.98342	2.17647e-18	2.84222e-16
mitotic cell cycle	GO:0000278	373	478	43	423	9.23	330	18553	1.75	ANLN,ASPM,AURKA,AURKB,BIRC5,BRCA1,CAMK2G,CD2AP,CDCA8,CDK2,CDK4,CEP55,CIT,DCTN1,E2F1,E2F4,E2F6,EGFR,GATA3,GTSE1,INCENP,KIF23,KIF2C,LATS2,MAD2L1,MYB,MYC,NFIC,NUSAP1,PES1,PLK1,PML,PRC1,RAN,RNF2,SEPT2,SEPT7,SMC3,SP1,TAF1,TTK,UBC,ZWILCH	ENSG00000002822,ENSG00000004897,ENSG00000006611,ENSG00000006634,ENSG00000008128,ENSG00000010292,ENSG00000013275,ENSG00000013573,ENSG00000017427,ENSG00000019991,ENSG00000020426,ENSG00000036257,ENSG00000041357,ENSG00000041515,ENSG00000051825,ENSG00000053900,ENSG00000054598,ENSG00000055130,ENSG00000058404,ENSG00000062822,ENSG00000064313,ENSG00000065675,ENSG00000065883,ENSG00000070669,ENSG00000070808…	1.74312	1.42228e-17	1.65583e-15
actin filament polymerization	GO:0030041	50	61	18	448	3.86	32	18851	0.17	ACTR3,ARF6,ARPC2,ARPC3,ARPC4,ARPC5,ARPC5L,BRCA1,CAPZA1,CAPZA2,CAPZB,GATA3,NFIC,RASA1,SP1,SPTAN1,SPTBN1,TRIOBP	ENSG00000015285,ENSG00000042493,ENSG00000047648,ENSG00000049540,ENSG00000070182,ENSG00000071051,ENSG00000075340,ENSG00000075711,ENSG00000095015,ENSG00000102879,ENSG00000112290,ENSG00000130429,ENSG00000131023,ENSG00000131504,ENSG00000132970,ENSG00000133627,ENSG00000135407,ENSG00000136059,ENSG00000137877,ENSG00000148180,ENSG00000154620,ENSG00000158092,ENSG00000158164,ENSG00000158856,ENSG00000160460…	3.16416	4.76681e-17	4.81015e-15
cytoskeleton-dependent intracellular transport	GO:0030705	44	53	15	451	3.22	29	18854	0.15	BRCA1,GATA3,HTT,KLC1,KLC2,MYB,MYH9,MYL6,MYL6B,MYO1E,MYO5A,MYO6,NFIC,SP1,TPM1	ENSG00000015285,ENSG00000054523,ENSG00000067606,ENSG00000072864,ENSG00000090889,ENSG00000092054,ENSG00000099331,ENSG00000104722,ENSG00000104725,ENSG00000106631,ENSG00000107282,ENSG00000109063,ENSG00000114854,ENSG00000115935,ENSG00000118194,ENSG00000125414,ENSG00000130294,ENSG00000133026,ENSG00000137474,ENSG00000140983,ENSG00000141048,ENSG00000142192,ENSG00000154277,ENSG00000158195,ENSG00000158560…	3.07377	5.15964e-14	3.5795e-12
movement of cell or subcellular component	GO:0006928	513	666	44	422	9.44	469	18414	2.48	ABLIM1,ACTG1,ACTN1,ACTN4,ACTR2,ACTR3,APOB,ARF6,ARPC2,ARPC3,ARPC5,BRCA1,CALM1,CALM2,CALM3,CALML3,CAPZA1,CAPZA2,CAPZB,CD2AP,CFL1,E2F1,EGFR,F2RL1,FYN,GATA1,GATA3,HSPB1,ILK,MYB,MYH9,NEXN,NFIC,PRKCA,PRKDC,ROBO2,SORD,SP1,TBP,TPM1,TPM3,TPM4,UBC,YWHAE	ENSG00000000457,ENSG00000001617,ENSG00000004848,ENSG00000005844,ENSG00000006075,ENSG00000006128,ENSG00000006210,ENSG00000006327,ENSG00000007174,ENSG00000007372,ENSG00000007908,ENSG00000007952,ENSG00000010278,ENSG00000010322,ENSG00000010438,ENSG00000011201,ENSG00000011422,ENSG00000012171,ENSG00000016082,ENSG00000017427,ENSG00000020633,ENSG00000021645,ENSG00000033170,ENSG00000039139,ENSG00000054598…	1.40945	2.89991e-13	1.73995e-11
regulation of apoptotic process	GO:0042981	645	840	50	416	10.73	595	18288	3.15	ACTN1,ACTN4,BECN1,BIRC2,BIRC3,BIRC5,BIRC6,BRCA1,CASP3,CASP9,CFL1,DIABLO,E2F1,EGFR,ELK4,ERC1,GATA3,HDAC1,HSPB1,HTT,IFI16,IKBKG,ILK,KLC1,MEN1,MYB,MYC,MYO18A,NFIC,NOTCH1,NR3C1,NTRK1,PML,PRKCA,PRKDC,RASA1,RXRA,SFN,SMNDC1,SP1,STK4,TIAL1,TNFSF13B,TRADD,TRAF6,UACA,WWOX,XIAP,YWHAB,YWHAZ	ENSG00000002330,ENSG00000003400,ENSG00000003402,ENSG00000003756,ENSG00000004139,ENSG00000004468,ENSG00000005194,ENSG00000009709,ENSG00000010671,ENSG00000011052,ENSG00000011332,ENSG00000012061,ENSG00000015475,ENSG00000017427,ENSG00000019991,ENSG00000020426,ENSG00000020633,ENSG00000022556,ENSG00000023909,ENSG00000026036,ENSG00000026103,ENSG00000026751,ENSG00000029363,ENSG00000030110,ENSG00000035664…	1.30678	3.0894e-13	1.80486e-11
regulation of programmed cell death	GO:0043067	650	849	50	416	10.73	600	18283	3.18	ACTN1,ACTN4,BECN1,BIRC2,BIRC3,BIRC5,BIRC6,BRCA1,CASP3,CASP9,CFL1,DIABLO,E2F1,EGFR,ELK4,ERC1,GATA3,HDAC1,HSPB1,HTT,IFI16,IKBKG,ILK,KLC1,MEN1,MYB,MYC,MYO18A,NFIC,NOTCH1,NR3C1,NTRK1,PML,PRKCA,PRKDC,RASA1,RXRA,SFN,SMNDC1,SP1,STK4,TIAL1,TNFSF13B,TRADD,TRAF6,UACA,WWOX,XIAP,YWHAB,YWHAZ	ENSG00000002330,ENSG00000003400,ENSG00000003402,ENSG00000003756,ENSG00000004139,ENSG00000004468,ENSG00000005194,ENSG00000006118,ENSG00000009709,ENSG00000010671,ENSG00000011052,ENSG00000011332,ENSG00000012061,ENSG00000015475,ENSG00000017427,ENSG00000019991,ENSG00000020426,ENSG00000020633,ENSG00000022556,ENSG00000023909,ENSG00000026036,ENSG00000026103,ENSG00000026751,ENSG00000029363,ENSG00000030110…	1.29814	4.13745e-13	2.29628e-11
actin filament-based movement	GO:0030048	24	26	11	455	2.36	13	18870	0.07	GATA3,MYB,MYH9,MYL6,MYL6B,MYO1E,MYO5A,MYO6,NFIC,SP1,TPM1	ENSG00000015285,ENSG00000092054,ENSG00000099331,ENSG00000106631,ENSG00000109063,ENSG00000114854,ENSG00000115935,ENSG00000118194,ENSG00000125414,ENSG00000133026,ENSG00000137474,ENSG00000141048,ENSG00000158195	3.55798	2.64751e-12	1.3061e-10
apoptotic process	GO:0006915	841	1097	56	410	12.02	785	18098	4.16	ACTN1,ACTN4,ARF6,BECN1,BIRC2,BIRC3,BIRC5,BIRC6,BRCA1,CASP3,CASP7,CASP9,CFL1,DIABLO,E2F1,EGFR,ELK4,EP300,ERC1,GATA1,GATA3,HDAC1,HSPB1,HTT,IFI16,IKBKG,ILK,KLC1,MEN1,MYB,MYC,MYO18A,NFIC,NOTCH1,NR3C1,NTRK1,PML,PRKCA,PRKDC,RASA1,RXRA,SFN,SH3KBP1,SMNDC1,SP1,STK4,TIAL1,TNFRSF1B,TNFSF13B,TRADD,TRAF6,UACA,WWOX,XIAP,YWHAB,YWHAZ	ENSG00000002330,ENSG00000003400,ENSG00000003402,ENSG00000003756,ENSG00000004139,ENSG00000004468,ENSG00000005194,ENSG00000006327,ENSG00000006625,ENSG00000007968,ENSG00000008128,ENSG00000009709,ENSG00000010322,ENSG00000010671,ENSG00000011052,ENSG00000011275,ENSG00000011332,ENSG00000012061,ENSG00000015475,ENSG00000017427,ENSG00000019991,ENSG00000020426,ENSG00000020633,ENSG00000022556,ENSG00000023572…	1.14707	5.26859e-12	2.43672e-10
regulation of cell cycle	GO:0051726	240	322	28	438	6.01	212	18671	1.12	ANLN,BIRC5,BRCA1,CASP3,CDK2,CDK4,E2F1,EGFR,GATA1,GATA3,GTSE1,H2AFX,HSPA8,LATS2,MAD2L1,MEN1,MYB,MYC,NFIC,NUSAP1,PES1,PML,SFN,SIPA1,SP1,TTK,XPO1,ZWILCH	ENSG00000002822,ENSG00000007968,ENSG00000008128,ENSG00000013810,ENSG00000017427,ENSG00000020426,ENSG00000020633,ENSG00000030110,ENSG00000041515,ENSG00000054598,ENSG00000065675,ENSG00000065883,ENSG00000070669,ENSG00000073146,ENSG00000074755,ENSG00000075131,ENSG00000075711,ENSG00000078401,ENSG00000078725,ENSG00000082258,ENSG00000086827,ENSG00000087088,ENSG00000088808,ENSG00000091436,ENSG00000092345…	1.72813	5.56495e-12	2.52126e-10
cell cycle arrest	GO:0007050	91	109	15	451	3.22	76	18807	0.4	BRCA1,DST,GAS2L3,GATA1,GATA3,GTSE1,ILK,MEN1,MYB,MYC,NFIC,PML,PPM1G,SP1,STK11	ENSG00000008710,ENSG00000036257,ENSG00000055130,ENSG00000068028,ENSG00000071246,ENSG00000074319,ENSG00000078725,ENSG00000080546,ENSG00000087074,ENSG00000091436,ENSG00000092969,ENSG00000095002,ENSG00000100532,ENSG00000104499,ENSG00000105329,ENSG00000106992,ENSG00000108819,ENSG00000110321,ENSG00000111012,ENSG00000111276,ENSG00000111537,ENSG00000111653,ENSG00000113302,ENSG00000114166,ENSG00000118495…	2.10783	4.3637e-09	1.1397e-07
G1/S transition of mitotic cell cycle	GO:0000082	47	54	11	455	2.36	36	18847	0.19	BRCA1,CAMK2G,CDK4,E2F4,E2F6,EGFR,GATA3,LATS2,MYB,NFIC,SP1	ENSG00000006634,ENSG00000020426,ENSG00000036257,ENSG00000055130,ENSG00000058404,ENSG00000070808,ENSG00000097046,ENSG00000099804,ENSG00000101773,ENSG00000111276,ENSG00000115170,ENSG00000116574,ENSG00000118971,ENSG00000119414,ENSG00000122641,ENSG00000123080,ENSG00000124762,ENSG00000129355,ENSG00000138814,ENSG00000139687,ENSG00000139842,ENSG00000142208,ENSG00000145349,ENSG00000145604,ENSG00000146670…	2.53819	1.12032e-08	2.56404e-07
actin filament bundle assembly	GO:0051017	34	39	9	457	1.93	25	18858	0.13	ACTN1,ACTN4,BRCA1,FSCN1,GATA3,LIMA1,NFIC,SP1,TPM1	ENSG00000006128,ENSG00000006611,ENSG00000047648,ENSG00000049540,ENSG00000065675,ENSG00000067560,ENSG00000075340,ENSG00000092820,ENSG00000095015,ENSG00000095637,ENSG00000111859,ENSG00000115353,ENSG00000115956,ENSG00000116014,ENSG00000120899,ENSG00000122786,ENSG00000143322,ENSG00000158856,ENSG00000164403,ENSG00000164741,ENSG00000166949,ENSG00000170989,ENSG00000186575,ENSG00000186635,ENSG00000187017	2.69836	7.75296e-08	1.37693e-06
DNA damage response, signal transduction by p53 class mediator	GO:0030330	25	28	8	458	1.72	17	18866	0.09	BRCA1,GATA3,GTSE1,IFI16,MYB,MYO6,NFIC,PML	ENSG00000064393,ENSG00000067066,ENSG00000069399,ENSG00000089486,ENSG00000096717,ENSG00000104499,ENSG00000105327,ENSG00000111653,ENSG00000132819,ENSG00000139618,ENSG00000141510,ENSG00000163349,ENSG00000170855,ENSG00000172977,ENSG00000176046,ENSG00000181026,ENSG00000181163	2.96448	8.04437e-08	1.40618e-06
regulation of cell communication	GO:0010646	780	1070	44	422	9.44	736	18147	3.9	AFAP1,ARF6,ARHGEF17,BECN1,BIRC2,BRCA1,CRK,DBN1,E2F1,ECT2,EEF1D,EGFR,EGR1,ELF1,EVI5,FLNA,GATA3,HSP90AB1,HTT,IGBP1,IKBKG,ILK,LYN,MEN1,MYB,MYO5A,MYO6,NFIC,NR3C1,PARK2,PLEKHG3,PRKCA,RASA1,RPGRIP1L,SIPA1,SOX2,SP1,TBP,TRADD,TRAF6,TTK,UBC,YWHAG,YWHAH	ENSG00000000003,ENSG00000003393,ENSG00000003402,ENSG00000004468,ENSG00000006071,ENSG00000006128,ENSG00000006607,ENSG00000008256,ENSG00000008323,ENSG00000010322,ENSG00000010610,ENSG00000017260,ENSG00000017427,ENSG00000017797,ENSG00000019991,ENSG00000019995,ENSG00000023572,ENSG00000034152,ENSG00000035862,ENSG00000036054,ENSG00000044115,ENSG00000046889,ENSG00000047365,ENSG00000050165,ENSG00000050327…	0.944215	1.5749e-07	2.53827e-06
mitotic cell cycle checkpoint	GO:0007093	38	48	9	457	1.93	29	18854	0.15	BRCA1,GATA3,GTSE1,MAD2L1,NFIC,PML,SP1,TTK,ZWILCH	ENSG00000002822,ENSG00000075711,ENSG00000086827,ENSG00000103264,ENSG00000104499,ENSG00000105329,ENSG00000105393,ENSG00000114391,ENSG00000116670,ENSG00000132819,ENSG00000134982,ENSG00000135249,ENSG00000136273,ENSG00000138778,ENSG00000141510,ENSG00000145386,ENSG00000149311,ENSG00000154473,ENSG00000156970,ENSG00000158019,ENSG00000159593,ENSG00000160469,ENSG00000163322,ENSG00000169679,ENSG00000170312…	2.54973	2.21192e-07	3.36334e-06
cell cycle checkpoint	GO:0000075	62	81	11	455	2.36	51	18832	0.27	BIRC5,BRCA1,GATA3,GTSE1,H2AFX,MAD2L1,NFIC,PML,SP1,TTK,ZWILCH	ENSG00000002822,ENSG00000075131,ENSG00000075711,ENSG00000086827,ENSG00000091436,ENSG00000093009,ENSG00000094804,ENSG00000095002,ENSG00000101773,ENSG00000103264,ENSG00000104499,ENSG00000104884,ENSG00000105329,ENSG00000105393,ENSG00000112062,ENSG00000113456,ENSG00000114391,ENSG00000114670,ENSG00000116670,ENSG00000132819,ENSG00000134982,ENSG00000135249,ENSG00000136273,ENSG00000138778,ENSG00000139687…	2.18909	2.36127e-07	3.566e-06
regulation of RNA stability	GO:0043487	16	18	6	460	1.29	10	18873	0.05	BRCA1,ELK4,GATA3,NFIC,SP1,TNFRSF1B	ENSG00000004948,ENSG00000006047,ENSG00000066044,ENSG00000070756,ENSG00000111701,ENSG00000128016,ENSG00000149021,ENSG00000168621,ENSG00000171487,ENSG00000172239	3.20344	1.23285e-06	1.34163e-05
cell motility	GO:0048870	376	484	26	440	5.58	350	18533	1.85	APOB,BRCA1,CALM1,CALM2,CALM3,CALML3,CD2AP,CFL1,E2F1,EGFR,F2RL1,FYN,GATA1,GATA3,ILK,MYB,MYH9,NEXN,NFIC,PRKCA,PRKDC,SORD,SP1,TBP,TPM1,YWHAE	ENSG00000000457,ENSG00000001617,ENSG00000004848,ENSG00000006128,ENSG00000006210,ENSG00000006327,ENSG00000007372,ENSG00000007908,ENSG00000007952,ENSG00000010322,ENSG00000010438,ENSG00000016082,ENSG00000017427,ENSG00000033170,ENSG00000039139,ENSG00000054598,ENSG00000056345,ENSG00000057593,ENSG00000061676,ENSG00000063438,ENSG00000066056,ENSG00000067113,ENSG00000067900,ENSG00000068724,ENSG00000069702…	1.1407	1.62782e-06	1.67467e-05
histone modification	GO:0016570	106	140	13	453	2.79	93	18790	0.49	BRCA1,EP300,GATA1,GATA3,HDAC1,HDAC6,MEN1,MYB,NFIC,PAX5,RNF2,SP1,TAF10	ENSG00000004487,ENSG00000005339,ENSG00000009954,ENSG00000048052,ENSG00000056661,ENSG00000070495,ENSG00000071243,ENSG00000071564,ENSG00000076108,ENSG00000077684,ENSG00000077721,ENSG00000083168,ENSG00000085231,ENSG00000086758,ENSG00000087152,ENSG00000096070,ENSG00000096717,ENSG00000100425,ENSG00000100429,ENSG00000101945,ENSG00000102221,ENSG00000103510,ENSG00000108773,ENSG00000109819,ENSG00000110066…	1.75754	1.61223e-06	1.67467e-05
actin cytoskeleton reorganization	GO:0031532	17	18	6	460	1.29	11	18872	0.06	FLNA,GATA3,MYB,MYH9,NFIC,SP1	ENSG00000006451,ENSG00000017260,ENSG00000067606,ENSG00000115956,ENSG00000142330,ENSG00000143776,ENSG00000163220,ENSG00000169604,ENSG00000186635,ENSG00000186838,ENSG00000198752	3.10807	1.86663e-06	1.82551e-05
cell-cell junction organization	GO:0045216	27	30	7	459	1.5	20	18863	0.11	BRCA1,GATA1,GATA3,NFIC,NUMB,PRKCI,SP1	ENSG00000010278,ENSG00000044115,ENSG00000092969,ENSG00000101665,ENSG00000102981,ENSG00000104067,ENSG00000105329,ENSG00000119699,ENSG00000134760,ENSG00000137076,ENSG00000145362,ENSG00000146938,ENSG00000152661,ENSG00000154639,ENSG00000158887,ENSG00000164007,ENSG00000166949,ENSG00000171914,ENSG00000182963,ENSG00000186575	2.66609	2.62781e-06	2.46275e-05
ERK1 and ERK2 cascade	GO:0070371	6	5	4	462	0.86	2	18881	0.01	BRCA1,GATA3,NFIC,SP1	ENSG00000106100,ENSG00000167207	4.40349	4.79491e-06	4.04742e-05
transforming growth factor beta receptor signaling pathway	GO:0007179	68	89	10	456	2.15	58	18825	0.31	BRCA1,E2F1,GATA3,MEN1,NFIC,NR3C1,PML,SP1,TBP,USP9X	ENSG00000033170,ENSG00000064393,ENSG00000069702,ENSG00000077943,ENSG00000087095,ENSG00000090006,ENSG00000092969,ENSG00000095015,ENSG00000100311,ENSG00000100324,ENSG00000101665,ENSG00000105329,ENSG00000106991,ENSG00000107623,ENSG00000107779,ENSG00000108691,ENSG00000108854,ENSG00000112679,ENSG00000113658,ENSG00000114374,ENSG00000115170,ENSG00000118260,ENSG00000119681,ENSG00000119699,ENSG00000120693…	1.96259	4.96678e-06	4.14521e-05
regulation of signal transduction	GO:0009966	666	912	36	430	7.73	630	18253	3.34	AFAP1,ARF6,ARHGEF17,BIRC2,BRCA1,CRK,E2F1,ECT2,EEF1D,EGFR,ELF1,EVI5,FLNA,GATA3,HSP90AB1,IGBP1,IKBKG,ILK,LYN,MEN1,MYB,MYO5A,NFIC,NR3C1,PLEKHG3,PRKCA,RASA1,RPGRIP1L,SIPA1,SOX2,SP1,TBP,TRADD,TRAF6,TTK,YWHAG	ENSG00000000003,ENSG00000003393,ENSG00000003402,ENSG00000006607,ENSG00000008256,ENSG00000008323,ENSG00000010610,ENSG00000017260,ENSG00000017427,ENSG00000017797,ENSG00000019991,ENSG00000019995,ENSG00000023572,ENSG00000034152,ENSG00000035862,ENSG00000036054,ENSG00000044115,ENSG00000046889,ENSG00000047365,ENSG00000050165,ENSG00000050327,ENSG00000051382,ENSG00000053524,ENSG00000055208,ENSG00000056972…	0.886099	5.79236e-06	4.62555e-05
digestive tract development	GO:0048565	31	40	7	459	1.5	24	18859	0.13	BRCA1,GATA3,MYB,NFIC,NOTCH1,RXRA,SP1	ENSG00000061676,ENSG00000070193,ENSG00000074047,ENSG00000092969,ENSG00000099139,ENSG00000100146,ENSG00000102678,ENSG00000103241,ENSG00000105329,ENSG00000111450,ENSG00000114739,ENSG00000119699,ENSG00000119919,ENSG00000125850,ENSG00000128918,ENSG00000136160,ENSG00000140465,ENSG00000148737,ENSG00000164690,ENSG00000165731,ENSG00000168036,ENSG00000171791,ENSG00000185155,ENSG00000196839	2.48355	7.15883e-06	5.51827e-05
release of cytochrome c from mitochondria	GO:0001836	21	22	6	460	1.29	15	18868	0.08	CASP3,CASP7,GATA3,MYC,NFIC,SFN	ENSG00000006625,ENSG00000015475,ENSG00000030110,ENSG00000087088,ENSG00000105327,ENSG00000126709,ENSG00000141510,ENSG00000141682,ENSG00000165240,ENSG00000166949,ENSG00000171552,ENSG00000171791,ENSG00000177606,ENSG00000187094,ENSG00000233276	2.79771	7.54037e-06	5.75245e-05
negative regulation of gene expression	GO:0010629	361	499	24	442	5.15	337	18546	1.78	BRCA1,E2F1,E2F6,EGR1,GATA1,GATA3,MEN1,MXI1,MYB,MYC,NFIC,PAX5,PML,REST,RNF2,RXRA,SAP30,SIN3A,SIRT7,SNW1,SOX2,SP1,YWHAB,YWHAQ	ENSG00000004487,ENSG00000008083,ENSG00000009950,ENSG00000011590,ENSG00000015171,ENSG00000018408,ENSG00000019549,ENSG00000025434,ENSG00000029363,ENSG00000031544,ENSG00000032219,ENSG00000037965,ENSG00000043039,ENSG00000053702,ENSG00000056661,ENSG00000057657,ENSG00000061455,ENSG00000064393,ENSG00000064703,ENSG00000064932,ENSG00000065526,ENSG00000067066,ENSG00000069399,ENSG00000069869,ENSG00000071282…	1.09467	7.97823e-06	6.06564e-05
epithelial cell development	GO:0002064	13	14	5	461	1.07	8	18875	0.04	BRCA1,E2F4,GATA3,NFIC,SP1	ENSG00000075891,ENSG00000082175,ENSG00000086062,ENSG00000115112,ENSG00000125931,ENSG00000138771,ENSG00000158669,ENSG00000180509	3.24219	8.7002e-06	6.3326e-05
RNA localization	GO:0006403	91	107	11	455	2.36	80	18803	0.42	BRCA1,GATA3,MYB,MYO1C,NFIC,NUP107,NUP153,RAN,SP1,STAU1,XPO1	ENSG00000013364,ENSG00000014164,ENSG00000030066,ENSG00000051596,ENSG00000075188,ENSG00000078328,ENSG00000079134,ENSG00000085415,ENSG00000093000,ENSG00000101146,ENSG00000101888,ENSG00000102081,ENSG00000102900,ENSG00000108349,ENSG00000109832,ENSG00000110713,ENSG00000111196,ENSG00000112531,ENSG00000113569,ENSG00000119392,ENSG00000120253,ENSG00000120533,ENSG00000122566,ENSG00000125351,ENSG00000125450…	1.73734	1.17424e-05	7.99637e-05
regulation of mRNA stability	GO:0043488	14	16	5	461	1.07	9	18874	0.05	BRCA1,ELK4,GATA3,NFIC,SP1	ENSG00000004948,ENSG00000006047,ENSG00000066044,ENSG00000070756,ENSG00000111701,ENSG00000128016,ENSG00000149021,ENSG00000168621,ENSG00000172239	3.12436	1.3266e-05	8.68749e-05
G2/M transition of mitotic cell cycle	GO:0000086	23	24	6	460	1.29	17	18866	0.09	BIRC5,CDK2,GATA3,MYB,NFIC,TAF1	ENSG00000006611,ENSG00000013573,ENSG00000053900,ENSG00000064313,ENSG00000065675,ENSG00000089053,ENSG00000111907,ENSG00000117724,ENSG00000124762,ENSG00000131023,ENSG00000134057,ENSG00000145349,ENSG00000147889,ENSG00000149554,ENSG00000164162,ENSG00000170836,ENSG00000171033	2.67244	1.34648e-05	8.7148e-05
negative regulation of gene expression, epigenetic	GO:0045814	24	26	6	460	1.29	18	18865	0.1	BRCA1,GATA1,GATA3,NFIC,SIRT7,SP1	ENSG00000076108,ENSG00000089163,ENSG00000096717,ENSG00000108840,ENSG00000111875,ENSG00000118245,ENSG00000119772,ENSG00000119969,ENSG00000124523,ENSG00000127616,ENSG00000128708,ENSG00000137309,ENSG00000188662,ENSG00000204713,ENSG00000215641,ENSG00000229006,ENSG00000234495,ENSG00000237071	2.61522	1.75896e-05	0.000108771
morphogenesis of an epithelium	GO:0002009	79	111	10	456	2.15	69	18814	0.37	BRCA1,CA9,CFL1,COBL,GATA3,HTT,ILK,NFIC,SP1,TRAF6	ENSG00000004975,ENSG00000043355,ENSG00000061676,ENSG00000064012,ENSG00000066468,ENSG00000074047,ENSG00000075711,ENSG00000075891,ENSG00000089225,ENSG00000092148,ENSG00000101052,ENSG00000103241,ENSG00000104267,ENSG00000104290,ENSG00000106004,ENSG00000108518,ENSG00000111602,ENSG00000112837,ENSG00000117707,ENSG00000119630,ENSG00000119919,ENSG00000120868,ENSG00000121075,ENSG00000123473,ENSG00000125378…	1.78834	1.94369e-05	0.000116406
regulation of cell-matrix adhesion	GO:0001952	25	27	6	460	1.29	19	18864	0.1	BRCA1,GATA3,ILK,NFIC,RASA1,SP1	ENSG00000047648,ENSG00000051382,ENSG00000067606,ENSG00000105810,ENSG00000111049,ENSG00000113916,ENSG00000135218,ENSG00000137801,ENSG00000139567,ENSG00000145675,ENSG00000147889,ENSG00000166949,ENSG00000171791,ENSG00000171862,ENSG00000184371,ENSG00000186575,ENSG00000196712,ENSG00000204580,ENSG00000241186	2.5611	2.26758e-05	0.000128748
chromatin remodeling	GO:0006338	50	57	8	458	1.72	42	18841	0.22	GATA3,HDAC1,MEN1,MYB,NFIC,NR3C1,SMARCB1,SP1	ENSG00000009954,ENSG00000049618,ENSG00000066117,ENSG00000076108,ENSG00000080503,ENSG00000096717,ENSG00000100888,ENSG00000104472,ENSG00000105663,ENSG00000108773,ENSG00000108840,ENSG00000109111,ENSG00000111875,ENSG00000114166,ENSG00000118245,ENSG00000119042,ENSG00000119969,ENSG00000123485,ENSG00000124177,ENSG00000127616,ENSG00000128908,ENSG00000132780,ENSG00000135100,ENSG00000136518,ENSG00000137309…	2.05869	2.35474e-05	0.000133016
I-kappaB kinase/NF-kappaB signaling	GO:0007249	136	167	13	453	2.79	123	18760	0.65	BIRC2,BRCA1,E2F1,ECT2,EEF1D,ERC1,FLNA,GATA3,IKBKG,NFIC,SP1,TRADD,TRAF6	ENSG00000000003,ENSG00000003402,ENSG00000010671,ENSG00000017260,ENSG00000055208,ENSG00000056972,ENSG00000064012,ENSG00000067182,ENSG00000067560,ENSG00000069399,ENSG00000074696,ENSG00000082512,ENSG00000087077,ENSG00000088832,ENSG00000090432,ENSG00000095015,ENSG00000100065,ENSG00000100292,ENSG00000100614,ENSG00000100906,ENSG00000101558,ENSG00000101916,ENSG00000102471,ENSG00000104365,ENSG00000104689…	1.47636	2.54918e-05	0.000142549
regulation of I-kappaB kinase/NF-kappaB signaling	GO:0043122	99	119	11	455	2.36	88	18795	0.47	BIRC2,BRCA1,E2F1,ECT2,EEF1D,FLNA,GATA3,NFIC,SP1,TRADD,TRAF6	ENSG00000000003,ENSG00000003402,ENSG00000017260,ENSG00000055208,ENSG00000056972,ENSG00000064012,ENSG00000067182,ENSG00000067560,ENSG00000082512,ENSG00000088832,ENSG00000090432,ENSG00000100292,ENSG00000100614,ENSG00000101558,ENSG00000102471,ENSG00000104365,ENSG00000105483,ENSG00000106100,ENSG00000111321,ENSG00000112343,ENSG00000114354,ENSG00000115602,ENSG00000116729,ENSG00000117262,ENSG00000118503…	1.64161	2.63193e-05	0.000146438
RNA export from nucleus	GO:0006405	38	44	7	459	1.5	31	18852	0.16	BRCA1,GATA3,MYB,NFIC,NUP107,RAN,SP1	ENSG00000014164,ENSG00000030066,ENSG00000101146,ENSG00000109832,ENSG00000119392,ENSG00000126883,ENSG00000126952,ENSG00000132507,ENSG00000132661,ENSG00000135486,ENSG00000151461,ENSG00000152804,ENSG00000157106,ENSG00000157349,ENSG00000162231,ENSG00000164902,ENSG00000173598,ENSG00000181163,ENSG00000184575,ENSG00000185554,ENSG00000185945,ENSG00000188529,ENSG00000198563,ENSG00000198952,ENSG00000215425…	2.22725	2.97011e-05	0.000157742
regulation of sequence-specific DNA binding transcription factor activity	GO:0051090	83	99	10	456	2.15	73	18810	0.39	BRCA1,EDA,EP300,ERC1,FLNA,GATA3,MEN1,NFIC,SMARCB1,SP1	ENSG00000067066,ENSG00000069702,ENSG00000070808,ENSG00000087494,ENSG00000090339,ENSG00000090376,ENSG00000096717,ENSG00000096968,ENSG00000100292,ENSG00000101665,ENSG00000103275,ENSG00000103490,ENSG00000104365,ENSG00000104899,ENSG00000105329,ENSG00000106290,ENSG00000113520,ENSG00000113525,ENSG00000115738,ENSG00000116030,ENSG00000117318,ENSG00000117586,ENSG00000124151,ENSG00000124208,ENSG00000125968…	1.73178	3.01205e-05	0.000159588
integrin-mediated signaling pathway	GO:0007229	53	59	8	458	1.72	45	18838	0.24	BRCA1,DST,GATA3,ILK,MYB,MYH9,NFIC,SP1	ENSG00000005844,ENSG00000005884,ENSG00000005961,ENSG00000033170,ENSG00000056345,ENSG00000077943,ENSG00000079385,ENSG00000082781,ENSG00000083457,ENSG00000091409,ENSG00000105855,ENSG00000111859,ENSG00000112851,ENSG00000115221,ENSG00000115232,ENSG00000115956,ENSG00000123560,ENSG00000132470,ENSG00000132855,ENSG00000133246,ENSG00000134028,ENSG00000134215,ENSG00000135424,ENSG00000136280,ENSG00000137809…	1.98954	3.64951e-05	0.000188417
digestive tract morphogenesis	GO:0048546	17	24	5	461	1.07	12	18871	0.06	BRCA1,GATA3,NFIC,NOTCH1,SP1	ENSG00000061676,ENSG00000074047,ENSG00000100146,ENSG00000103241,ENSG00000111450,ENSG00000114739,ENSG00000119919,ENSG00000125850,ENSG00000148737,ENSG00000156574,ENSG00000164690,ENSG00000171791	2.83651	3.86221e-05	0.000190113
digestive system development	GO:0055123	17	24	5	461	1.07	12	18871	0.06	BRCA1,GATA3,NFIC,NOTCH1,SP1	ENSG00000061676,ENSG00000074047,ENSG00000100146,ENSG00000103241,ENSG00000111450,ENSG00000114739,ENSG00000119919,ENSG00000125850,ENSG00000148737,ENSG00000156574,ENSG00000164690,ENSG00000171791	2.83651	3.86221e-05	0.000190113
RNA transport	GO:0050658	89	104	10	456	2.15	79	18804	0.42	BRCA1,GATA3,MYB,MYO1C,NFIC,NUP107,NUP153,RAN,SP1,XPO1	ENSG00000013364,ENSG00000014164,ENSG00000030066,ENSG00000051596,ENSG00000075188,ENSG00000078328,ENSG00000079134,ENSG00000085415,ENSG00000093000,ENSG00000101146,ENSG00000101888,ENSG00000102081,ENSG00000102900,ENSG00000108349,ENSG00000109832,ENSG00000110713,ENSG00000111196,ENSG00000112531,ENSG00000113569,ENSG00000119392,ENSG00000120253,ENSG00000120533,ENSG00000122566,ENSG00000125351,ENSG00000125450…	1.65247	5.53805e-05	0.000255602
positive regulation of cell-matrix adhesion	GO:0001954	10	9	4	462	0.86	6	18877	0.03	GATA3,ILK,NFIC,SP1	ENSG00000067606,ENSG00000105810,ENSG00000135218,ENSG00000166949,ENSG00000184371,ENSG00000241186	3.30467	6.21569e-05	0.000277085
apoptotic mitochondrial changes	GO:0008637	30	32	6	460	1.29	24	18859	0.13	CASP3,CASP7,GATA3,MYC,NFIC,SFN	ENSG00000006625,ENSG00000015475,ENSG00000030110,ENSG00000042286,ENSG00000087088,ENSG00000087470,ENSG00000095015,ENSG00000097033,ENSG00000102096,ENSG00000105327,ENSG00000126709,ENSG00000141510,ENSG00000141682,ENSG00000142208,ENSG00000147889,ENSG00000165240,ENSG00000166949,ENSG00000171552,ENSG00000171791,ENSG00000177606,ENSG00000185275,ENSG00000187094,ENSG00000196296,ENSG00000233276	2.32722	6.86486e-05	0.00029774
positive regulation of cell adhesion	GO:0045785	61	68	8	458	1.72	53	18830	0.28	BRCA1,E2F1,GATA3,ILK,MYB,NFIC,SP1,TPM1	ENSG00000006210,ENSG00000008256,ENSG00000067606,ENSG00000089012,ENSG00000090539,ENSG00000091409,ENSG00000091986,ENSG00000092969,ENSG00000101665,ENSG00000105810,ENSG00000109072,ENSG00000110680,ENSG00000112562,ENSG00000113302,ENSG00000113578,ENSG00000116962,ENSG00000118785,ENSG00000134215,ENSG00000134982,ENSG00000135218,ENSG00000137801,ENSG00000138080,ENSG00000141736,ENSG00000141968,ENSG00000144810…	1.82549	0.000102491	0.000408492
regulation of epithelial cell differentiation	GO:0030856	21	30	5	461	1.07	16	18867	0.08	BRCA1,GATA3,NFIC,NOTCH1,SP1	ENSG00000007372,ENSG00000011052,ENSG00000105974,ENSG00000111012,ENSG00000113494,ENSG00000133639,ENSG00000134982,ENSG00000164690,ENSG00000168036,ENSG00000178878,ENSG00000179593,ENSG00000185275,ENSG00000204301,ENSG00000221926,ENSG00000234876,ENSG00000243678	2.54862	0.000117285	0.000460023
regulation of JAK-STAT cascade	GO:0046425	33	38	6	460	1.29	27	18856	0.14	BRCA1,GATA3,LYN,NFIC,SP1,TBP	ENSG00000017427,ENSG00000096968,ENSG00000101464,ENSG00000105974,ENSG00000109471,ENSG00000110169,ENSG00000111537,ENSG00000112964,ENSG00000113520,ENSG00000113525,ENSG00000113575,ENSG00000130427,ENSG00000134352,ENSG00000149948,ENSG00000160712,ENSG00000164399,ENSG00000164400,ENSG00000164509,ENSG00000168811,ENSG00000172179,ENSG00000181104,ENSG00000182393,ENSG00000185338,ENSG00000185359,ENSG00000186575…	2.20928	0.000120455	0.000469142
cell-cell junction maintenance	GO:0045217	5	4	3	463	0.64	2	18881	0.01	BRCA1,GATA1,SP1	ENSG00000102981,ENSG00000158887	4.11365	0.000133883	0.000494543
mRNA transport	GO:0051028	80	92	9	457	1.93	71	18812	0.38	BRCA1,GATA3,MYB,MYO1C,NFIC,NUP107,NUP153,SP1,XPO1	ENSG00000013364,ENSG00000014164,ENSG00000030066,ENSG00000051596,ENSG00000075188,ENSG00000079134,ENSG00000085415,ENSG00000093000,ENSG00000101146,ENSG00000101888,ENSG00000102081,ENSG00000102900,ENSG00000108349,ENSG00000109832,ENSG00000110713,ENSG00000111196,ENSG00000112531,ENSG00000113569,ENSG00000119392,ENSG00000120253,ENSG00000120533,ENSG00000125351,ENSG00000125450,ENSG00000125676,ENSG00000126883…	1.65211	0.000128692	0.000494543
epidermal growth factor receptor signaling pathway	GO:0007173	34	45	6	460	1.29	28	18855	0.15	BRCA1,EGFR,EPS15,GATA3,NFIC,SP1	ENSG00000071051,ENSG00000077044,ENSG00000080815,ENSG00000084234,ENSG00000105329,ENSG00000109321,ENSG00000109458,ENSG00000112851,ENSG00000113070,ENSG00000115904,ENSG00000120899,ENSG00000124882,ENSG00000135744,ENSG00000138193,ENSG00000142192,ENSG00000142273,ENSG00000142949,ENSG00000143801,ENSG00000151694,ENSG00000163235,ENSG00000164615,ENSG00000169129,ENSG00000169891,ENSG00000171150,ENSG00000185527…	2.17286	0.000143319	0.000514003
negative regulation of cell adhesion	GO:0007162	35	40	6	460	1.29	29	18854	0.15	BRCA1,GATA3,NFIC,RASA1,SIPA1,SP1	ENSG00000008277,ENSG00000047648,ENSG00000065361,ENSG00000096968,ENSG00000105329,ENSG00000107937,ENSG00000110955,ENSG00000111348,ENSG00000113889,ENSG00000113916,ENSG00000116147,ENSG00000128567,ENSG00000134028,ENSG00000137801,ENSG00000137845,ENSG00000139567,ENSG00000141522,ENSG00000145675,ENSG00000147889,ENSG00000152270,ENSG00000154305,ENSG00000167080,ENSG00000169032,ENSG00000171862,ENSG00000173406…	2.13772	0.000169486	0.000593468
negative regulation of cell migration	GO:0030336	50	55	7	459	1.5	43	18840	0.23	BRCA1,E2F1,GATA3,ILK,NFIC,SP1,TPM1	ENSG00000010322,ENSG00000066056,ENSG00000069702,ENSG00000071246,ENSG00000089225,ENSG00000090539,ENSG00000091583,ENSG00000100292,ENSG00000100311,ENSG00000101665,ENSG00000105329,ENSG00000107937,ENSG00000116014,ENSG00000120318,ENSG00000122194,ENSG00000128802,ENSG00000137801,ENSG00000138685,ENSG00000139567,ENSG00000140526,ENSG00000146674,ENSG00000149295,ENSG00000152894,ENSG00000154096,ENSG00000154305…	1.8994	0.000183282	0.000634766
stress-activated MAPK cascade	GO:0051403	13	13	4	462	0.86	9	18874	0.05	BRCA1,GATA3,NFIC,SP1	ENSG00000076984,ENSG00000092969,ENSG00000106100,ENSG00000109846,ENSG00000112062,ENSG00000117450,ENSG00000136280,ENSG00000167207,ENSG00000187796	2.89905	0.000199793	0.000664208
regulation of cell migration	GO:0030334	124	163	11	455	2.36	113	18770	0.6	BRCA1,E2F1,EGFR,F2RL1,GATA3,ILK,MYB,NEXN,NFIC,SP1,TPM1	ENSG00000006128,ENSG00000007372,ENSG00000010322,ENSG00000017427,ENSG00000056345,ENSG00000057593,ENSG00000066056,ENSG00000069702,ENSG00000071246,ENSG00000073060,ENSG00000078401,ENSG00000087077,ENSG00000089225,ENSG00000090339,ENSG00000090539,ENSG00000091136,ENSG00000091583,ENSG00000092969,ENSG00000095015,ENSG00000096968,ENSG00000100030,ENSG00000100292,ENSG00000100311,ENSG00000100852,ENSG00000100985…	1.39023	0.000206235	0.000680623
cell migration	GO:0016477	311	405	19	447	4.08	292	18591	1.55	BRCA1,CD2AP,CFL1,E2F1,EGFR,F2RL1,FYN,GATA1,GATA3,ILK,MYB,MYH9,NEXN,NFIC,PRKCA,PRKDC,SP1,TPM1,YWHAE	ENSG00000000457,ENSG00000001617,ENSG00000004848,ENSG00000006128,ENSG00000006210,ENSG00000006327,ENSG00000007372,ENSG00000007908,ENSG00000007952,ENSG00000010322,ENSG00000010438,ENSG00000016082,ENSG00000017427,ENSG00000033170,ENSG00000054598,ENSG00000056345,ENSG00000057593,ENSG00000061676,ENSG00000066056,ENSG00000067113,ENSG00000067900,ENSG00000069702,ENSG00000070018,ENSG00000071051,ENSG00000071246…	0.995559	0.000209329	0.000684403
regulation of gene expression, epigenetic	GO:0040029	68	91	8	458	1.72	60	18823	0.32	BRCA1,GATA1,GATA3,MYB,NFIC,NR3C1,SIRT7,SP1	ENSG00000049618,ENSG00000066117,ENSG00000076108,ENSG00000089163,ENSG00000090905,ENSG00000092847,ENSG00000095627,ENSG00000096717,ENSG00000100151,ENSG00000100697,ENSG00000102317,ENSG00000102974,ENSG00000105663,ENSG00000108840,ENSG00000111875,ENSG00000113648,ENSG00000114735,ENSG00000118058,ENSG00000118245,ENSG00000119772,ENSG00000119969,ENSG00000124523,ENSG00000126070,ENSG00000127616,ENSG00000128708…	1.70106	0.000222144	0.000725236
positive regulation of epithelial cell migration	GO:0010634	6	6	3	463	0.64	3	18880	0.02	GATA3,MYB,NFIC	ENSG00000006128,ENSG00000092969,ENSG00000115353	3.70813	0.000262971	0.000810828
cell-cell junction assembly	GO:0007043	14	14	4	462	0.86	10	18873	0.05	BRCA1,GATA3,NFIC,SP1	ENSG00000010278,ENSG00000044115,ENSG00000104067,ENSG00000134760,ENSG00000137076,ENSG00000145362,ENSG00000152661,ENSG00000164007,ENSG00000171914,ENSG00000182963	2.79363	0.000274404	0.000826564
phosphatidylinositol phosphorylation	GO:0046854	14	15	4	462	0.86	10	18873	0.05	GATA3,NFIC,PIK3C2A,SP1	ENSG00000051382,ENSG00000105851,ENSG00000121879,ENSG00000133056,ENSG00000145675,ENSG00000157106,ENSG00000171608,ENSG00000176095,ENSG00000183506,ENSG00000241973	2.79363	0.000274404	0.000826564
regulation of cell adhesion	GO:0030155	108	140	10	456	2.15	98	18785	0.52	BRCA1,E2F1,GATA3,ILK,MYB,NFIC,RASA1,SIPA1,SP1,TPM1	ENSG00000006210,ENSG00000008256,ENSG00000008277,ENSG00000047648,ENSG00000051382,ENSG00000065361,ENSG00000067606,ENSG00000089012,ENSG00000090339,ENSG00000090539,ENSG00000091409,ENSG00000091986,ENSG00000092969,ENSG00000096968,ENSG00000101665,ENSG00000105329,ENSG00000105810,ENSG00000107937,ENSG00000109072,ENSG00000110680,ENSG00000110955,ENSG00000111049,ENSG00000111348,ENSG00000112562,ENSG00000112769…	1.43594	0.000281089	0.000839434
negative regulation of Wnt signaling pathway	GO:0030178	25	30	5	461	1.07	20	18863	0.11	BRCA1,GATA3,NFIC,SOX2,SP1	ENSG00000050165,ENSG00000070018,ENSG00000087095,ENSG00000100281,ENSG00000100888,ENSG00000102678,ENSG00000107984,ENSG00000112559,ENSG00000123384,ENSG00000125931,ENSG00000131668,ENSG00000134569,ENSG00000134982,ENSG00000138083,ENSG00000164736,ENSG00000168646,ENSG00000168772,ENSG00000178585,ENSG00000196781,ENSG00000213977	2.32527	0.000282836	0.000839434
cell-matrix adhesion	GO:0007160	111	138	10	456	2.15	101	18782	0.53	ACTN1,BRCA1,EDA,GATA3,ILK,LIMS1,MYB,NFIC,RASA1,SP1	ENSG00000005884,ENSG00000005961,ENSG00000006611,ENSG00000008710,ENSG00000018408,ENSG00000047648,ENSG00000051382,ENSG00000056345,ENSG00000067560,ENSG00000067606,ENSG00000077522,ENSG00000077943,ENSG00000080573,ENSG00000082781,ENSG00000086289,ENSG00000087077,ENSG00000087303,ENSG00000087365,ENSG00000088827,ENSG00000089159,ENSG00000091409,ENSG00000092439,ENSG00000095637,ENSG00000101901,ENSG00000105810…	1.40563	0.000350972	0.00101851
Wnt signaling pathway, calcium modulating pathway	GO:0007223	16	22	4	462	0.86	12	18871	0.06	BRCA1,GATA3,NFIC,SP1	ENSG00000061492,ENSG00000085741,ENSG00000108379,ENSG00000111186,ENSG00000134245,ENSG00000154342,ENSG00000154764,ENSG00000158869,ENSG00000162552,ENSG00000169071,ENSG00000180340,ENSG00000188064	2.6112	0.000480189	0.00124535
regulation of cell-cell adhesion	GO:0022407	28	28	5	461	1.07	23	18860	0.12	BRCA1,E2F1,GATA3,NFIC,SP1	ENSG00000006210,ENSG00000089012,ENSG00000091409,ENSG00000096968,ENSG00000101665,ENSG00000105329,ENSG00000107937,ENSG00000145675,ENSG00000167080,ENSG00000169032,ENSG00000185275,ENSG00000186575,ENSG00000196776,ENSG00000196839,ENSG00000197635,ENSG00000198910,ENSG00000204490,ENSG00000206439,ENSG00000223952,ENSG00000228321,ENSG00000228849,ENSG00000230108,ENSG00000232810	2.18534	0.000492987	0.00126524
Ras protein signal transduction	GO:0007265	234	316	15	451	3.22	219	18664	1.16	ARF6,ARHGEF17,BRCA1,CFL1,CRK,ECT2,EVI5,GATA3,MYB,NFIC,NTRK1,PLEKHG3,SP1,USP8,YWHAB	ENSG00000003393,ENSG00000006451,ENSG00000006607,ENSG00000008256,ENSG00000008323,ENSG00000010322,ENSG00000017427,ENSG00000017797,ENSG00000036054,ENSG00000046889,ENSG00000047365,ENSG00000047648,ENSG00000050327,ENSG00000053524,ENSG00000058335,ENSG00000059915,ENSG00000064490,ENSG00000065491,ENSG00000065882,ENSG00000066777,ENSG00000067560,ENSG00000067900,ENSG00000068028,ENSG00000074696,ENSG00000074964…	1.04186	0.00057891	0.00147383
regulation of RNA splicing	GO:0043484	18	21	4	462	0.86	14	18869	0.07	BRCA1,GATA3,NFIC,SP1	ENSG00000003756,ENSG00000070495,ENSG00000101489,ENSG00000110700,ENSG00000132819,ENSG00000140488,ENSG00000154548,ENSG00000163510,ENSG00000169813,ENSG00000181163,ENSG00000188529,ENSG00000196656,ENSG00000197728,ENSG00000215699	2.45695	0.000777094	0.0017989
focal adhesion assembly	GO:0048041	19	21	4	462	0.86	15	18868	0.08	ACTN1,GATA3,NFIC,SP1	ENSG00000047648,ENSG00000077522,ENSG00000087077,ENSG00000095637,ENSG00000120899,ENSG00000129474,ENSG00000137801,ENSG00000139567,ENSG00000149930,ENSG00000152894,ENSG00000154096,ENSG00000164741,ENSG00000166949,ENSG00000171791,ENSG00000171862	2.3879	0.000965721	0.00214605
intestinal absorption	GO:0050892	19	20	4	462	0.86	15	18868	0.08	BRCA1,GATA3,NFIC,SP1	ENSG00000015520,ENSG00000110244,ENSG00000118137,ENSG00000130164,ENSG00000136381,ENSG00000138075,ENSG00000143921,ENSG00000145384,ENSG00000158874,ENSG00000166391,ENSG00000170835,ENSG00000174697,ENSG00000175535,ENSG00000187134,ENSG00000215695	2.3879	0.000965721	0.00214605
positive regulation of gene expression, epigenetic	GO:0045815	9	9	3	463	0.64	6	18877	0.03	GATA3,NFIC,NR3C1	ENSG00000049618,ENSG00000066117,ENSG00000105663,ENSG00000111875,ENSG00000137309,ENSG00000169241	3.01483	0.00104634	0.00225521
cell-substrate adhesion	GO:0031589	134	168	10	456	2.15	124	18759	0.66	ACTN1,BRCA1,EDA,GATA3,ILK,LIMS1,MYB,NFIC,RASA1,SP1	ENSG00000005884,ENSG00000005961,ENSG00000006327,ENSG00000006611,ENSG00000008710,ENSG00000018408,ENSG00000047648,ENSG00000051382,ENSG00000056345,ENSG00000067560,ENSG00000067606,ENSG00000077522,ENSG00000077943,ENSG00000080573,ENSG00000082781,ENSG00000086289,ENSG00000087077,ENSG00000087303,ENSG00000087365,ENSG00000088827,ENSG00000089159,ENSG00000091136,ENSG00000091409,ENSG00000091986,ENSG00000092439…	1.19924	0.00152334	0.00306879
regulation of Ras protein signal transduction	GO:0046578	160	221	11	455	2.36	149	18734	0.79	ARF6,ARHGEF17,BRCA1,CRK,ECT2,EVI5,GATA3,MYB,NFIC,PLEKHG3,SP1	ENSG00000003393,ENSG00000006607,ENSG00000008256,ENSG00000008323,ENSG00000017427,ENSG00000017797,ENSG00000036054,ENSG00000046889,ENSG00000047365,ENSG00000050327,ENSG00000053524,ENSG00000058335,ENSG00000059915,ENSG00000065491,ENSG00000065882,ENSG00000066777,ENSG00000074964,ENSG00000084070,ENSG00000088280,ENSG00000089639,ENSG00000090924,ENSG00000095383,ENSG00000100055,ENSG00000100485,ENSG00000101199…	1.11175	0.00175078	0.0034672
negative regulation of cell-matrix adhesion	GO:0001953	11	10	3	463	0.64	8	18875	0.04	GATA3,NFIC,RASA1	ENSG00000047648,ENSG00000113916,ENSG00000137801,ENSG00000139567,ENSG00000145675,ENSG00000147889,ENSG00000171862,ENSG00000186575	2.72704	0.00198275	0.00382756
regulation of Wnt signaling pathway	GO:0030111	38	46	5	461	1.07	33	18850	0.17	BRCA1,GATA3,NFIC,SOX2,SP1	ENSG00000019995,ENSG00000050165,ENSG00000070018,ENSG00000070193,ENSG00000087095,ENSG00000100281,ENSG00000100614,ENSG00000100888,ENSG00000102678,ENSG00000107404,ENSG00000107984,ENSG00000112559,ENSG00000113575,ENSG00000123384,ENSG00000124766,ENSG00000125931,ENSG00000131668,ENSG00000134046,ENSG00000134569,ENSG00000134982,ENSG00000135100,ENSG00000135272,ENSG00000138083,ENSG00000138795,ENSG00000152284…	1.8238	0.00206673	0.00393493
RNA catabolic process	GO:0006401	58	67	6	460	1.29	52	18831	0.28	BRCA1,GATA3,NFIC,RNASEH2A,RNPS1,SP1	ENSG00000023191,ENSG00000026297,ENSG00000075914,ENSG00000088930,ENSG00000090621,ENSG00000092847,ENSG00000104356,ENSG00000104408,ENSG00000110063,ENSG00000111335,ENSG00000117751,ENSG00000125351,ENSG00000126070,ENSG00000128016,ENSG00000131795,ENSG00000134398,ENSG00000134698,ENSG00000135473,ENSG00000138346,ENSG00000140694,ENSG00000141543,ENSG00000148090,ENSG00000151065,ENSG00000151461,ENSG00000152520…	1.55255	0.00265331	0.00486002
cell-substrate junction assembly	GO:0007044	25	28	4	462	0.86	21	18862	0.11	ACTN1,GATA3,NFIC,SP1	ENSG00000047648,ENSG00000056345,ENSG00000077522,ENSG00000087077,ENSG00000091409,ENSG00000095637,ENSG00000115414,ENSG00000120899,ENSG00000129474,ENSG00000135862,ENSG00000137076,ENSG00000137801,ENSG00000139567,ENSG00000149930,ENSG00000152894,ENSG00000154096,ENSG00000161638,ENSG00000164741,ENSG00000166949,ENSG00000171791,ENSG00000171862	2.05111	0.00281191	0.00511256
canonical Wnt signaling pathway	GO:0060070	13	15	3	463	0.64	10	18873	0.05	BRCA1,NFIC,SP1	ENSG00000070018,ENSG00000082701,ENSG00000100888,ENSG00000107404,ENSG00000119048,ENSG00000124766,ENSG00000134982,ENSG00000148737,ENSG00000168036,ENSG00000175325	2.50379	0.00331573	0.00587932
JAK-STAT cascade	GO:0007259	62	76	6	460	1.29	56	18827	0.3	BRCA1,GATA3,LYN,NFIC,SP1,TBP	ENSG00000008710,ENSG00000017427,ENSG00000068078,ENSG00000087095,ENSG00000096968,ENSG00000101464,ENSG00000105974,ENSG00000108691,ENSG00000109471,ENSG00000110169,ENSG00000111537,ENSG00000112964,ENSG00000113494,ENSG00000113520,ENSG00000113525,ENSG00000113575,ENSG00000115415,ENSG00000118762,ENSG00000120833,ENSG00000120899,ENSG00000121807,ENSG00000123609,ENSG00000124356,ENSG00000130427,ENSG00000134352…	1.47823	0.00371845	0.00654118
phosphatidylinositol-mediated signaling	GO:0048015	87	105	7	459	1.5	80	18803	0.42	AURKA,BRCA1,GATA3,NFIC,PIK3C2A,PTGER3,SP1	ENSG00000017427,ENSG00000051382,ENSG00000076382,ENSG00000078369,ENSG00000078401,ENSG00000080986,ENSG00000088256,ENSG00000102468,ENSG00000105851,ENSG00000107130,ENSG00000110148,ENSG00000110680,ENSG00000113389,ENSG00000115353,ENSG00000115956,ENSG00000120907,ENSG00000121879,ENSG00000123975,ENSG00000124205,ENSG00000124529,ENSG00000127129,ENSG00000127533,ENSG00000127588,ENSG00000131747,ENSG00000132646…	1.27661	0.00501256	0.00843661
regulation of mRNA processing	GO:0050684	16	18	3	463	0.64	13	18870	0.07	GATA3,NFIC,SP1	ENSG00000003756,ENSG00000008128,ENSG00000049883,ENSG00000070495,ENSG00000096063,ENSG00000101489,ENSG00000136937,ENSG00000140488,ENSG00000154548,ENSG00000163510,ENSG00000181163,ENSG00000188529,ENSG00000215699	2.24126	0.00615343	0.00977154
RNA processing	GO:0006396	481	595	21	445	4.51	460	18423	2.44	BRCA1,CDC5L,E2F1,ELAC2,FIP1L1,GATA1,GATA3,INTS7,MPHOSPH10,MYB,NFIC,PES1,RNMT,RNPS1,RPL5,RPS7,SMNDC1,SNW1,SP1,TBP,TIAL1	ENSG00000003756,ENSG00000004534,ENSG00000005075,ENSG00000008128,ENSG00000011304,ENSG00000014164,ENSG00000021776,ENSG00000023734,ENSG00000029639,ENSG00000031698,ENSG00000033030,ENSG00000037474,ENSG00000037897,ENSG00000039123,ENSG00000046647,ENSG00000047315,ENSG00000048740,ENSG00000049883,ENSG00000051596,ENSG00000055044,ENSG00000059588,ENSG00000060339,ENSG00000060688,ENSG00000061936,ENSG00000063244…	0.636577	0.00668009	0.0105475
mRNA 3'-end processing	GO:0031124	19	18	3	463	0.64	16	18867	0.08	BRCA1,NFIC,SP1	ENSG00000014164,ENSG00000070756,ENSG00000071894,ENSG00000090060,ENSG00000101138,ENSG00000101811,ENSG00000105290,ENSG00000119203,ENSG00000128016,ENSG00000132463,ENSG00000136937,ENSG00000142192,ENSG00000163950,ENSG00000172346,ENSG00000172409,ENSG00000176102	2.03347	0.0100939	0.014694
regulation of focal adhesion assembly	GO:0051893	7	8	2	464	0.43	5	18878	0.03	NFIC,SP1	ENSG00000047648,ENSG00000137801,ENSG00000139567,ENSG00000166949,ENSG00000171862	2.78958	0.0112177	0.0159025
epithelial cell differentiation	GO:0030855	127	166	8	458	1.72	119	18764	0.63	BRCA1,CASP3,E2F4,GATA3,NFIC,NOTCH1,SFN,SP1	ENSG00000006377,ENSG00000007372,ENSG00000011052,ENSG00000074319,ENSG00000075891,ENSG00000082175,ENSG00000086062,ENSG00000087494,ENSG00000092295,ENSG00000092820,ENSG00000096696,ENSG00000099866,ENSG00000103241,ENSG00000105427,ENSG00000105668,ENSG00000105880,ENSG00000105974,ENSG00000106991,ENSG00000107223,ENSG00000109101,ENSG00000110375,ENSG00000111012,ENSG00000111450,ENSG00000113494,ENSG00000114638…	1.01314	0.0118405	0.0166472
mRNA catabolic process	GO:0006402	39	47	4	462	0.86	35	18848	0.19	BRCA1,NFIC,RNPS1,SP1	ENSG00000023191,ENSG00000092847,ENSG00000104408,ENSG00000110063,ENSG00000125351,ENSG00000126070,ENSG00000128016,ENSG00000131795,ENSG00000134698,ENSG00000135473,ENSG00000140694,ENSG00000141543,ENSG00000148090,ENSG00000151065,ENSG00000151461,ENSG00000152520,ENSG00000157106,ENSG00000162385,ENSG00000167447,ENSG00000169062,ENSG00000170473,ENSG00000171824,ENSG00000172795,ENSG00000189266,ENSG00000198952…	1.53954	0.0140419	0.0194709
inositol phosphate-mediated signaling	GO:0048016	8	8	2	464	0.43	6	18877	0.03	NFIC,SP1	ENSG00000078401,ENSG00000124205,ENSG00000127129,ENSG00000135413,ENSG00000138193,ENSG00000171596	2.6072	0.0147202	0.0200116
positive regulation of Wnt signaling pathway	GO:0030177	9	8	2	464	0.43	7	18876	0.04	GATA3,NFIC	ENSG00000019995,ENSG00000070193,ENSG00000100614,ENSG00000107404,ENSG00000124766,ENSG00000134046,ENSG00000152804	2.453	0.0186271	0.0244832
RNA 3'-end processing	GO:0031123	24	24	3	463	0.64	21	18862	0.11	BRCA1,NFIC,SP1	ENSG00000014164,ENSG00000070756,ENSG00000071894,ENSG00000090060,ENSG00000101138,ENSG00000101811,ENSG00000104626,ENSG00000105290,ENSG00000115421,ENSG00000119203,ENSG00000128016,ENSG00000132463,ENSG00000136937,ENSG00000142192,ENSG00000163950,ENSG00000164329,ENSG00000164880,ENSG00000172346,ENSG00000172409,ENSG00000176102,ENSG00000218823	1.76127	0.0192969	0.0252887
gene silencing by RNA	GO:0031047	25	29	3	463	0.64	22	18861	0.12	BRCA1,GATA3,NFIC	ENSG00000078687,ENSG00000090905,ENSG00000092847,ENSG00000095627,ENSG00000100697,ENSG00000102317,ENSG00000104626,ENSG00000124571,ENSG00000126070,ENSG00000134627,ENSG00000134698,ENSG00000139546,ENSG00000149187,ENSG00000155363,ENSG00000160710,ENSG00000166949,ENSG00000170365,ENSG00000172409,ENSG00000175387,ENSG00000180228,ENSG00000184571,ENSG00000197157	1.71469	0.0215448	0.028027
regulation of MAPK cascade	GO:0043408	92	122	6	460	1.29	86	18797	0.46	BRCA1,GATA3,ILK,MEN1,NFIC,SP1	ENSG00000035862,ENSG00000064393,ENSG00000065559,ENSG00000070831,ENSG00000074696,ENSG00000078401,ENSG00000089041,ENSG00000090432,ENSG00000091436,ENSG00000092969,ENSG00000095015,ENSG00000095752,ENSG00000101197,ENSG00000102678,ENSG00000104814,ENSG00000105221,ENSG00000105974,ENSG00000106100,ENSG00000109458,ENSG00000112559,ENSG00000112679,ENSG00000116678,ENSG00000117450,ENSG00000117691,ENSG00000120899…	1.04764	0.0237245	0.0303565
RNA splicing, via transesterification reactions	GO:0000375	149	176	8	458	1.72	141	18742	0.75	BRCA1,GATA3,MYB,NFIC,RNPS1,SMNDC1,SNW1,SP1	ENSG00000003756,ENSG00000005075,ENSG00000011304,ENSG00000046647,ENSG00000047315,ENSG00000048740,ENSG00000060339,ENSG00000060688,ENSG00000061936,ENSG00000063244,ENSG00000064703,ENSG00000065978,ENSG00000070495,ENSG00000071894,ENSG00000074201,ENSG00000077312,ENSG00000079785,ENSG00000082516,ENSG00000083896,ENSG00000087365,ENSG00000089280,ENSG00000090060,ENSG00000092208,ENSG00000096746,ENSG00000099783…	0.842335	0.0280385	0.0353667
MAPK cascade	GO:0000165	185	260	9	457	1.93	176	18707	0.93	BRCA1,EGFR,GATA3,ILK,MAP3K4,MEN1,NFIC,PRKCA,SP1	ENSG00000011566,ENSG00000019991,ENSG00000034152,ENSG00000035862,ENSG00000036828,ENSG00000050748,ENSG00000051382,ENSG00000064393,ENSG00000065559,ENSG00000068078,ENSG00000070831,ENSG00000074696,ENSG00000076984,ENSG00000077782,ENSG00000078401,ENSG00000080815,ENSG00000089041,ENSG00000090432,ENSG00000091436,ENSG00000092969,ENSG00000095015,ENSG00000095752,ENSG00000096968,ENSG00000099942,ENSG00000100030…	0.73871	0.0355745	0.043973
KEGG Pathway Title	#term	term_size	term_size_in_genome	list1_positives	list1_negatives	list1_percentage	list2_positives	list2_negatives	list2_percentage	list1_positive_ids	list2_positive_ids	odds_ratio_log	pvalue	adj_pvalue
Cell cycle	hsa04110	96	119	25	441	5.36	71	18812	0.38	BRCA1,CDK2,CDK4,E2F1,E2F4,EP300,GATA3,HDAC1,MAD2L1,MCM2,MYB,MYC,NFIC,PLK1,PRKDC,SFN,SMC3,SP1,TTK,YWHAB,YWHAE,YWHAG,YWHAH,YWHAQ,YWHAZ	ENSG00000002822,ENSG00000004897,ENSG00000005339,ENSG00000006634,ENSG00000007968,ENSG00000053900,ENSG00000055130,ENSG00000077935,ENSG00000079335,ENSG00000081377,ENSG00000082701,ENSG00000085840,ENSG00000092969,ENSG00000093009,ENSG00000094804,ENSG00000097007,ENSG00000097046,ENSG00000100297,ENSG00000100387,ENSG00000101224,ENSG00000101972,ENSG00000103479,ENSG00000104738,ENSG00000105325,ENSG00000105810…	2.7094	2.86305e-19	2.77716e-17
Focal adhesion	hsa04510	166	207	25	441	5.36	141	18742	0.75	ACTG1,ACTN1,ACTN4,BIRC2,BIRC3,BRCA1,CRK,EGFR,EGR1,FLNA,FLNB,FYN,GATA3,ILK,MYB,MYL12A,MYLK,NFIC,PPP1CA,PPP1CB,PPP1CC,PPP1R12A,PRKCA,SP1,XIAP	ENSG00000002330,ENSG00000005884,ENSG00000005961,ENSG00000017427,ENSG00000019991,ENSG00000037280,ENSG00000041982,ENSG00000050748,ENSG00000051382,ENSG00000056345,ENSG00000058085,ENSG00000058335,ENSG00000067560,ENSG00000067900,ENSG00000070831,ENSG00000075624,ENSG00000077264,ENSG00000077522,ENSG00000077943,ENSG00000080573,ENSG00000082701,ENSG00000082781,ENSG00000089159,ENSG00000091128,ENSG00000091136…	2.01959	2.45886e-13	9.54039e-12
Pathways in cancer	hsa05200	244	329	30	436	6.44	214	18669	1.13	BIRC2,BIRC3,BIRC5,BRCA1,CASP3,CASP9,CDK2,CDK4,CRK,E2F1,EGFR,EGR1,EP300,GATA3,HDAC1,HSP90AA1,HSP90AB1,IKBKG,MYB,MYC,NFIC,NTRK1,PML,PRKCA,RXRA,SP1,STK4,TPM3,TRAF6,XIAP	ENSG00000002330,ENSG00000004975,ENSG00000005339,ENSG00000005884,ENSG00000005961,ENSG00000006451,ENSG00000007968,ENSG00000015475,ENSG00000017427,ENSG00000017797,ENSG00000019991,ENSG00000026103,ENSG00000035664,ENSG00000039068,ENSG00000044115,ENSG00000050748,ENSG00000051180,ENSG00000051382,ENSG00000056558,ENSG00000058085,ENSG00000061492,ENSG00000064012,ENSG00000066468,ENSG00000067560,ENSG00000068028…	1.7922	2.39998e-13	9.54039e-12
Regulation of actin cytoskeleton	hsa04810	174	209	23	443	4.94	151	18732	0.8	ACTG1,ACTN1,ACTN4,ARPC2,ARPC3,ARPC5,ARPC5L,BRCA1,CFL1,CRK,EGFR,GATA3,MYB,MYH9,MYL12A,MYLK,NFIC,PPP1CA,PPP1CB,PPP1CC,PPP1R12A,SP1,SSH2	ENSG00000005844,ENSG00000005884,ENSG00000005961,ENSG00000015285,ENSG00000027644,ENSG00000051382,ENSG00000055163,ENSG00000056345,ENSG00000061676,ENSG00000066468,ENSG00000067560,ENSG00000067900,ENSG00000068078,ENSG00000068793,ENSG00000070087,ENSG00000070193,ENSG00000070388,ENSG00000070831,ENSG00000075388,ENSG00000075624,ENSG00000077264,ENSG00000077522,ENSG00000077782,ENSG00000077943,ENSG00000078061…	1.86263	3.53093e-11	6.85001e-10
Adherens junction	hsa04520	64	80	13	453	2.79	51	18832	0.27	ACTG1,ACTN1,ACTN4,BRCA1,EGFR,EP300,FYN,GATA3,LMO7,NFIC,SP1,SSX2IP,YES1	ENSG00000005339,ENSG00000006607,ENSG00000015285,ENSG00000019549,ENSG00000039068,ENSG00000044115,ENSG00000067560,ENSG00000070831,ENSG00000075624,ENSG00000077522,ENSG00000077782,ENSG00000087095,ENSG00000095637,ENSG00000100030,ENSG00000101266,ENSG00000102882,ENSG00000104067,ENSG00000112290,ENSG00000123612,ENSG00000124216,ENSG00000128340,ENSG00000130396,ENSG00000132970,ENSG00000138795,ENSG00000140443…	2.36054	3.33479e-09	4.31299e-08
Tight junction	hsa04530	108	136	16	450	3.43	92	18791	0.49	ACTG1,ACTN1,ACTN4,BRCA1,CDK4,EXOC3,GATA3,MYB,MYH9,MYL12A,NFIC,PRKCA,PRKCI,SP1,SPTAN1,YES1	ENSG00000044115,ENSG00000065675,ENSG00000067560,ENSG00000067606,ENSG00000070831,ENSG00000072415,ENSG00000073350,ENSG00000075624,ENSG00000077522,ENSG00000078814,ENSG00000081026,ENSG00000082397,ENSG00000088367,ENSG00000091436,ENSG00000092054,ENSG00000101266,ENSG00000101558,ENSG00000102981,ENSG00000104067,ENSG00000104695,ENSG00000105221,ENSG00000105289,ENSG00000106404,ENSG00000106436,ENSG00000106631…	1.98269	6.61224e-09	8.01734e-08
MAPK signaling pathway	hsa04010	223	289	22	444	4.72	201	18682	1.06	BRCA1,CASP3,CRK,EGFR,ELK4,FLNA,FLNB,GATA3,HSPA1L,HSPA8,HSPB1,IKBKG,JUND,MAP3K4,MYC,NFIC,NTRK1,PRKCA,RASA1,SP1,STK4,TRAF6	ENSG00000006062,ENSG00000006116,ENSG00000011566,ENSG00000026103,ENSG00000034152,ENSG00000050748,ENSG00000055208,ENSG00000058335,ENSG00000065559,ENSG00000066468,ENSG00000067182,ENSG00000067191,ENSG00000068078,ENSG00000069764,ENSG00000069956,ENSG00000070193,ENSG00000070388,ENSG00000070831,ENSG00000071054,ENSG00000072133,ENSG00000075388,ENSG00000075429,ENSG00000075461,ENSG00000076984,ENSG00000077150…	1.52723	2.46393e-08	2.65557e-07
Phosphatidylinositol signaling system	hsa04070	60	76	11	455	2.36	49	18834	0.26	BRCA1,CALM1,CALM2,CALM3,CALML3,GATA3,ITPR3,NFIC,PIK3C2A,PRKCA,SP1	ENSG00000040933,ENSG00000051382,ENSG00000058866,ENSG00000077044,ENSG00000100605,ENSG00000101290,ENSG00000101333,ENSG00000102780,ENSG00000105647,ENSG00000105851,ENSG00000107242,ENSG00000109452,ENSG00000121879,ENSG00000122126,ENSG00000126583,ENSG00000132376,ENSG00000133056,ENSG00000133731,ENSG00000136267,ENSG00000137825,ENSG00000137841,ENSG00000138193,ENSG00000139151,ENSG00000141401,ENSG00000141506…	2.2292	1.66261e-07	1.46612e-06
Basal transcription factors	hsa03022	38	42	9	457	1.93	29	18854	0.15	GATA3,NFIC,SP1,TAF1,TAF10,TBP,TCEA1,TCEA1P2,TCEA2	ENSG00000006704,ENSG00000028839,ENSG00000064313,ENSG00000064995,ENSG00000077809,ENSG00000102387,ENSG00000106290,ENSG00000110768,ENSG00000111358,ENSG00000120656,ENSG00000122728,ENSG00000125651,ENSG00000130699,ENSG00000140307,ENSG00000141384,ENSG00000145736,ENSG00000148835,ENSG00000153767,ENSG00000162227,ENSG00000182521,ENSG00000185057,ENSG00000187325,ENSG00000213780,ENSG00000221974,ENSG00000226384…	2.54973	2.21192e-07	1.78797e-06
Apoptosis	hsa04210	83	92	12	454	2.58	71	18812	0.38	BIRC2,BIRC3,BRCA1,CASP3,CASP7,CASP9,GATA3,IKBKG,NFIC,NTRK1,TRADD,XIAP	ENSG00000002330,ENSG00000003400,ENSG00000003402,ENSG00000005249,ENSG00000006062,ENSG00000014216,ENSG00000015475,ENSG00000026103,ENSG00000051382,ENSG00000064012,ENSG00000067182,ENSG00000087088,ENSG00000090376,ENSG00000100368,ENSG00000100906,ENSG00000104365,ENSG00000105221,ENSG00000105647,ENSG00000105851,ENSG00000109320,ENSG00000114302,ENSG00000115594,ENSG00000117020,ENSG00000120868,ENSG00000120889…	1.94638	6.80637e-07	4.71584e-06
p53 signaling pathway	hsa04115	54	67	9	457	1.93	45	18838	0.24	CASP3,CASP9,CDK2,CDK4,GATA3,GTSE1,NFIC,SFN,SP1	ENSG00000015475,ENSG00000017427,ENSG00000026103,ENSG00000064012,ENSG00000080546,ENSG00000085117,ENSG00000087088,ENSG00000105327,ENSG00000105810,ENSG00000106366,ENSG00000112378,ENSG00000112576,ENSG00000113328,ENSG00000115107,ENSG00000115129,ENSG00000118971,ENSG00000120471,ENSG00000120868,ENSG00000120889,ENSG00000124762,ENSG00000130766,ENSG00000134057,ENSG00000134574,ENSG00000137801,ENSG00000141510…	2.10951	5.12807e-06	2.76346e-05
ErbB signaling pathway	hsa04012	70	88	10	456	2.15	60	18823	0.32	BRCA1,CAMK2G,CRK,EGFR,GATA3,MYC,NFIC,PRKCA,RPS6KB2,SP1	ENSG00000002330,ENSG00000050748,ENSG00000051382,ENSG00000058404,ENSG00000065361,ENSG00000065559,ENSG00000070808,ENSG00000071051,ENSG00000076984,ENSG00000077264,ENSG00000078061,ENSG00000082701,ENSG00000097007,ENSG00000099942,ENSG00000100030,ENSG00000100485,ENSG00000101349,ENSG00000102882,ENSG00000105221,ENSG00000105647,ENSG00000105851,ENSG00000107643,ENSG00000109321,ENSG00000109339,ENSG00000109458…	1.92858	6.49186e-06	3.40384e-05
Colorectal cancer	hsa05210	65	83	9	457	1.93	56	18827	0.3	BIRC5,BRCA1,CASP3,CASP9,EGFR,GATA3,MYC,NFIC,SP1	ENSG00000002330,ENSG00000004975,ENSG00000050748,ENSG00000051382,ENSG00000067560,ENSG00000078061,ENSG00000082701,ENSG00000087088,ENSG00000092969,ENSG00000095002,ENSG00000100030,ENSG00000100485,ENSG00000102882,ENSG00000104290,ENSG00000105221,ENSG00000105647,ENSG00000105851,ENSG00000107404,ENSG00000107643,ENSG00000109339,ENSG00000111432,ENSG00000113721,ENSG00000115266,ENSG00000115904,ENSG00000116062…	1.89024	2.43902e-05	9.59862e-05
Wnt signaling pathway	hsa04310	113	156	11	455	2.36	102	18781	0.54	BRCA1,CAMK2G,CSNK1E,EP300,GATA1,GATA3,MYB,MYC,NFIC,PRKCA,SP1	ENSG00000004975,ENSG00000005339,ENSG00000050748,ENSG00000055130,ENSG00000058404,ENSG00000061492,ENSG00000067560,ENSG00000067900,ENSG00000068971,ENSG00000070018,ENSG00000070808,ENSG00000080815,ENSG00000082701,ENSG00000085741,ENSG00000087095,ENSG00000092377,ENSG00000100387,ENSG00000100888,ENSG00000100968,ENSG00000101266,ENSG00000101333,ENSG00000101849,ENSG00000102908,ENSG00000104290,ENSG00000104332…	1.49323	8.98011e-05	0.000316753
Spliceosome	hsa03040	131	152	11	455	2.36	120	18763	0.64	BRCA1,CDC5L,GATA3,HSPA1L,HSPA8,MYB,NFIC,SMNDC1,SNW1,SP1,TBP	ENSG00000021776,ENSG00000051596,ENSG00000060688,ENSG00000063244,ENSG00000067596,ENSG00000076924,ENSG00000077312,ENSG00000079134,ENSG00000084072,ENSG00000084463,ENSG00000086589,ENSG00000087365,ENSG00000099783,ENSG00000100028,ENSG00000100138,ENSG00000100410,ENSG00000100650,ENSG00000100813,ENSG00000101161,ENSG00000101343,ENSG00000102103,ENSG00000104897,ENSG00000105618,ENSG00000106355,ENSG00000108654…	1.32975	0.00033296	0.000944096
TGF-beta signaling pathway	hsa04350	78	90	8	458	1.72	70	18813	0.37	BRCA1,E2F4,EP300,GATA3,MYC,NFIC,RPS6KB2,SP1	ENSG00000005339,ENSG00000011465,ENSG00000039319,ENSG00000055130,ENSG00000067560,ENSG00000067900,ENSG00000090539,ENSG00000092969,ENSG00000100030,ENSG00000100387,ENSG00000101665,ENSG00000102882,ENSG00000103479,ENSG00000104695,ENSG00000104899,ENSG00000105664,ENSG00000107779,ENSG00000108854,ENSG00000111537,ENSG00000113296,ENSG00000113558,ENSG00000113575,ENSG00000113658,ENSG00000114739,ENSG00000115170…	1.54638	0.000571624	0.00145914
Base excision repair	hsa03410	31	34	5	461	1.07	26	18857	0.14	BRCA1,GATA3,LIG3,NFIC,SP1	ENSG00000041880,ENSG00000062822,ENSG00000070501,ENSG00000073050,ENSG00000076248,ENSG00000077514,ENSG00000100479,ENSG00000100823,ENSG00000102699,ENSG00000103152,ENSG00000106628,ENSG00000109674,ENSG00000115350,ENSG00000123415,ENSG00000124097,ENSG00000129071,ENSG00000129484,ENSG00000132646,ENSG00000139372,ENSG00000148229,ENSG00000154328,ENSG00000166169,ENSG00000168496,ENSG00000169188,ENSG00000177084…	2.06258	0.000803182	0.00192367
Mismatch repair	hsa03430	19	23	4	462	0.86	15	18868	0.08	BRCA1,GATA3,NFIC,SP1	ENSG00000035928,ENSG00000049541,ENSG00000062822,ENSG00000077514,ENSG00000095002,ENSG00000106028,ENSG00000106399,ENSG00000106628,ENSG00000116062,ENSG00000117748,ENSG00000119684,ENSG00000132383,ENSG00000132646,ENSG00000163918,ENSG00000204086	2.3879	0.000965721	0.00223036
Gap junction	hsa04540	74	95	7	459	1.5	67	18816	0.35	BRCA1,EGFR,GATA3,ITPR3,NFIC,PRKCA,SP1	ENSG00000043591,ENSG00000075886,ENSG00000078295,ENSG00000087460,ENSG00000088256,ENSG00000100030,ENSG00000100311,ENSG00000100485,ENSG00000101162,ENSG00000101333,ENSG00000102468,ENSG00000102882,ENSG00000104067,ENSG00000104833,ENSG00000113721,ENSG00000114353,ENSG00000115904,ENSG00000121281,ENSG00000123416,ENSG00000126583,ENSG00000126934,ENSG00000127589,ENSG00000127955,ENSG00000129467,ENSG00000132155…	1.45463	0.00201393	0.00413162
Inositol phosphate metabolism	hsa00562	42	54	5	461	1.07	37	18846	0.2	BRCA1,GATA3,NFIC,PIK3C2A,SP1	ENSG00000040933,ENSG00000051382,ENSG00000100253,ENSG00000100605,ENSG00000101333,ENSG00000105655,ENSG00000105851,ENSG00000107242,ENSG00000107789,ENSG00000109452,ENSG00000111669,ENSG00000121879,ENSG00000122126,ENSG00000132376,ENSG00000133056,ENSG00000133731,ENSG00000137825,ENSG00000137841,ENSG00000138193,ENSG00000139151,ENSG00000141401,ENSG00000141720,ENSG00000143398,ENSG00000148384,ENSG00000149782…	1.70918	0.00323775	0.00608254
ECM-receptor interaction	hsa04512	75	92	6	460	1.29	69	18814	0.37	BRCA1,EGR1,GATA3,MYB,NFIC,SP1	ENSG00000005884,ENSG00000005961,ENSG00000041982,ENSG00000056345,ENSG00000058085,ENSG00000072571,ENSG00000077943,ENSG00000080573,ENSG00000082781,ENSG00000091128,ENSG00000091136,ENSG00000091409,ENSG00000105664,ENSG00000105855,ENSG00000109072,ENSG00000110799,ENSG00000112769,ENSG00000113296,ENSG00000115221,ENSG00000115232,ENSG00000115414,ENSG00000115884,ENSG00000116147,ENSG00000118785,ENSG00000120332…	1.26878	0.00938901	0.0151789
Ribosome	hsa03010	99	101	7	459	1.5	92	18791	0.49	BRCA1,GATA3,NFIC,RPL23A,RPL5,RPS7,UBC	ENSG00000008988,ENSG00000037241,ENSG00000063177,ENSG00000071082,ENSG00000083845,ENSG00000089009,ENSG00000089157,ENSG00000096150,ENSG00000100316,ENSG00000105193,ENSG00000105372,ENSG00000105640,ENSG00000108107,ENSG00000108298,ENSG00000109475,ENSG00000110700,ENSG00000112306,ENSG00000114391,ENSG00000116251,ENSG00000118181,ENSG00000122026,ENSG00000124614,ENSG00000129824,ENSG00000130255,ENSG00000131469…	1.1362	0.0100041	0.0160397
Glycosaminoglycan degradation	hsa00531	19	21	3	463	0.64	16	18867	0.08	GATA3,GNS,NFIC	ENSG00000010404,ENSG00000049860,ENSG00000106302,ENSG00000106304,ENSG00000108784,ENSG00000114378,ENSG00000125430,ENSG00000127415,ENSG00000141012,ENSG00000153976,ENSG00000165102,ENSG00000169919,ENSG00000170266,ENSG00000181523,ENSG00000186792,ENSG00000213614	2.03347	0.0100939	0.0160509
Other glycan degradation	hsa00511	20	22	3	463	0.64	17	18866	0.09	GATA3,NFIC,SP1	ENSG00000038002,ENSG00000049860,ENSG00000109323,ENSG00000140400,ENSG00000167280,ENSG00000170266,ENSG00000177628,ENSG00000179163,ENSG00000184494,ENSG00000204386,ENSG00000213614,ENSG00000223957,ENSG00000227129,ENSG00000227315,ENSG00000228691,ENSG00000234343,ENSG00000234846	1.97279	0.0116661	0.0182519
Nucleotide excision repair	hsa03420	43	49	4	462	0.86	39	18844	0.21	BRCA1,GATA3,NFIC,SP1	ENSG00000012061,ENSG00000020426,ENSG00000035928,ENSG00000049541,ENSG00000062822,ENSG00000077514,ENSG00000100387,ENSG00000100479,ENSG00000104884,ENSG00000106399,ENSG00000106628,ENSG00000110768,ENSG00000111358,ENSG00000115350,ENSG00000117748,ENSG00000119318,ENSG00000132383,ENSG00000132646,ENSG00000134574,ENSG00000134899,ENSG00000136936,ENSG00000139842,ENSG00000145736,ENSG00000147400,ENSG00000148229…	1.43112	0.0195502	0.0283041
Jak-STAT signaling pathway	hsa04630	119	154	7	459	1.5	112	18771	0.59	BRCA1,EP300,GATA3,MYC,NFIC,SP1,TBP	ENSG00000005339,ENSG00000016402,ENSG00000027697,ENSG00000051382,ENSG00000077238,ENSG00000078043,ENSG00000081985,ENSG00000091181,ENSG00000095752,ENSG00000096968,ENSG00000096996,ENSG00000100368,ENSG00000100385,ENSG00000100485,ENSG00000103522,ENSG00000105221,ENSG00000105229,ENSG00000105647,ENSG00000105851,ENSG00000108342,ENSG00000109471,ENSG00000110324,ENSG00000111536,ENSG00000111537,ENSG00000112576…	0.938429	0.0251344	0.0340984
Reactome Pathway Title	#term	term_size	term_size_in_genome	list1_positives	list1_negatives	list1_percentage	list2_positives	list2_negatives	list2_percentage	list1_positive_ids	list2_positive_ids	odds_ratio_log	pvalue	adj_pvalue
Cell Cycle, Mitotic	REACT_152	256	327	35	431	7.51	221	18662	1.17	AURKA,AURKB,BIRC5,BRCA1,CDCA8,CDK2,CDK4,CENPA,CEP192,CSNK1E,DCTN1,E2F1,E2F4,GATA1,GATA3,HSP90AA1,INCENP,KIF23,KIF2A,KIF2C,MAD2L1,MCM2,MYB,NFIC,NUP107,PLK1,PLK4,PPP1CC,SMC3,SP1,UBC,XPO1,YWHAE,YWHAG,ZWILCH	ENSG00000002822,ENSG00000004897,ENSG00000005249,ENSG00000006634,ENSG00000007968,ENSG00000008128,ENSG00000013275,ENSG00000014138,ENSG00000020426,ENSG00000030066,ENSG00000035928,ENSG00000037042,ENSG00000040275,ENSG00000041357,ENSG00000046651,ENSG00000049541,ENSG00000053900,ENSG00000054282,ENSG00000055130,ENSG00000062822,ENSG00000065328,ENSG00000068971,ENSG00000072401,ENSG00000072864,ENSG00000075188…	1.92532	8.10119e-17	5.34679e-15
Signaling by EGFR	REACT_9417	46	50	14	452	3	32	18851	0.17	AP2A1,AP2B1,AP2M1,BRCA1,CLTA,CLTC,EGFR,EPS15,GATA3,NFIC,SH3KBP1,SP1,UBC,YWHAB	ENSG00000063245,ENSG00000070831,ENSG00000076641,ENSG00000089159,ENSG00000100030,ENSG00000102606,ENSG00000102882,ENSG00000103653,ENSG00000107295,ENSG00000109458,ENSG00000115145,ENSG00000115904,ENSG00000121879,ENSG00000126934,ENSG00000127527,ENSG00000132155,ENSG00000133703,ENSG00000136158,ENSG00000136738,ENSG00000137845,ENSG00000143947,ENSG00000145675,ENSG00000148848,ENSG00000151694,ENSG00000164056…	2.90396	2.159e-12	3.56235e-11
Gap junction trafficking and regulation	REACT_9480	35	45	11	455	2.36	24	18859	0.13	ACTG1,AP2M1,BRCA1,CLTA,CLTB,CLTC,DAB2,GATA3,MYO6,NFIC,SP1	ENSG00000070371,ENSG00000075624,ENSG00000075886,ENSG00000101162,ENSG00000104067,ENSG00000104833,ENSG00000106976,ENSG00000121634,ENSG00000121743,ENSG00000123416,ENSG00000127589,ENSG00000131233,ENSG00000135355,ENSG00000137267,ENSG00000152661,ENSG00000164411,ENSG00000165474,ENSG00000177291,ENSG00000182963,ENSG00000188910,ENSG00000197122,ENSG00000198033,ENSG00000198211,ENSG00000198835	2.94429	3.48326e-10	4.03872e-09
Apoptosis	REACT_578	121	139	17	449	3.65	104	18779	0.55	BIRC2,BRCA1,CASP3,CASP7,CASP9,DIABLO,GATA3,H1F0,KPNB1,LMNA,NFIC,SP1,SPTAN1,TRADD,UBC,XIAP,YWHAB	ENSG00000002330,ENSG00000003400,ENSG00000013275,ENSG00000015475,ENSG00000026103,ENSG00000030110,ENSG00000039068,ENSG00000041357,ENSG00000046604,ENSG00000064012,ENSG00000065675,ENSG00000067182,ENSG00000067900,ENSG00000071205,ENSG00000087088,ENSG00000088986,ENSG00000092010,ENSG00000092853,ENSG00000095261,ENSG00000096696,ENSG00000099341,ENSG00000100453,ENSG00000100519,ENSG00000100567,ENSG00000100764…	1.92229	5.10583e-09	4.81406e-08
Cell junction organization	REACT_20676	73	87	12	454	2.58	61	18822	0.32	ACTG1,ACTN1,BRCA1,DST,FLNA,GATA3,ILK,LIMS1,MYB,NFIC,PRKCI,SP1	ENSG00000039068,ENSG00000040731,ENSG00000044115,ENSG00000058085,ENSG00000062038,ENSG00000072163,ENSG00000072415,ENSG00000073008,ENSG00000075624,ENSG00000089159,ENSG00000091409,ENSG00000102981,ENSG00000106404,ENSG00000107140,ENSG00000113100,ENSG00000113361,ENSG00000113946,ENSG00000125753,ENSG00000128591,ENSG00000129675,ENSG00000129910,ENSG00000130396,ENSG00000130545,ENSG00000132470,ENSG00000134873…	2.09872	1.60631e-07	8.15513e-07
Membrane Trafficking	REACT_11123	63	78	11	455	2.36	52	18831	0.28	BRCA1,CLINT1,CLTA,CLTC,GATA3,GNS,HSPA8,NFIC,PICALM,PIK3C2A,SP1	ENSG00000003056,ENSG00000047579,ENSG00000072274,ENSG00000072958,ENSG00000081014,ENSG00000087086,ENSG00000089006,ENSG00000092531,ENSG00000095139,ENSG00000100280,ENSG00000100934,ENSG00000101160,ENSG00000101199,ENSG00000103496,ENSG00000104164,ENSG00000105612,ENSG00000105669,ENSG00000106367,ENSG00000107295,ENSG00000107862,ENSG00000108774,ENSG00000111907,ENSG00000116675,ENSG00000118640,ENSG00000122126…	2.16961	2.79944e-07	1.31974e-06
Integrin cell surface interactions	REACT_13552	69	88	9	457	1.93	60	18823	0.32	BRCA1,CRK,EGR1,FYN,GATA3,LYN,MYB,NFIC,SP1	ENSG00000005844,ENSG00000005884,ENSG00000005961,ENSG00000039068,ENSG00000041982,ENSG00000056345,ENSG00000076662,ENSG00000077420,ENSG00000077943,ENSG00000079337,ENSG00000082781,ENSG00000083457,ENSG00000088053,ENSG00000090339,ENSG00000091136,ENSG00000091409,ENSG00000099866,ENSG00000103653,ENSG00000105371,ENSG00000105855,ENSG00000109072,ENSG00000110799,ENSG00000115221,ENSG00000115232,ENSG00000115414…	1.82103	3.97162e-05	0.000113968
Cell Cycle Checkpoints	REACT_1538	95	117	10	456	2.15	85	18798	0.45	BRCA1,CDK2,E2F1,GATA3,MAD2L1,MCM2,MYB,NFIC,SP1,UBC	ENSG00000002822,ENSG00000004897,ENSG00000006634,ENSG00000013275,ENSG00000041357,ENSG00000049541,ENSG00000053900,ENSG00000065328,ENSG00000072401,ENSG00000085840,ENSG00000089053,ENSG00000092010,ENSG00000092853,ENSG00000093009,ENSG00000094804,ENSG00000095261,ENSG00000097046,ENSG00000099341,ENSG00000100297,ENSG00000100519,ENSG00000100567,ENSG00000100764,ENSG00000100804,ENSG00000100902,ENSG00000100911…	1.57895	9.68025e-05	0.000266207
mRNA Processing	REACT_1675	35	37	5	461	1.07	30	18853	0.16	BRCA1,GATA3,MYB,NFIC,RNMT	ENSG00000005075,ENSG00000020426,ENSG00000047315,ENSG00000099817,ENSG00000100142,ENSG00000102978,ENSG00000104884,ENSG00000105258,ENSG00000110768,ENSG00000111358,ENSG00000111701,ENSG00000125651,ENSG00000136937,ENSG00000145736,ENSG00000147669,ENSG00000148584,ENSG00000160710,ENSG00000163161,ENSG00000163882,ENSG00000168002,ENSG00000177700,ENSG00000181222,ENSG00000196235,ENSG00000197381,ENSG00000213780…	1.91927	0.00141804	0.0029081
Signaling by TGF beta	REACT_6844	14	15	3	463	0.64	11	18872	0.06	BRCA1,NFIC,SP1	ENSG00000072401,ENSG00000101665,ENSG00000105329,ENSG00000108854,ENSG00000137834,ENSG00000140564,ENSG00000157077,ENSG00000157933,ENSG00000166949,ENSG00000175387,ENSG00000198742	2.40842	0.00414518	0.0073941
3' -UTR-mediated translational regulation	REACT_1762	113	116	8	458	1.72	105	18778	0.56	BRCA1,EIF2S2,EIF3F,GATA3,NFIC,RPL23A,RPL5,RPS7	ENSG00000008988,ENSG00000037241,ENSG00000063046,ENSG00000063177,ENSG00000070756,ENSG00000071082,ENSG00000083845,ENSG00000084623,ENSG00000089009,ENSG00000089157,ENSG00000096150,ENSG00000100316,ENSG00000100353,ENSG00000104131,ENSG00000104408,ENSG00000105193,ENSG00000105372,ENSG00000105640,ENSG00000106263,ENSG00000106682,ENSG00000107581,ENSG00000108107,ENSG00000108298,ENSG00000109475,ENSG00000110700…	1.13905	0.00603082	0.00981141
Regulatory RNA pathways	REACT_12472	17	18	3	463	0.64	14	18869	0.07	GATA3,NFIC,RAN	ENSG00000005075,ENSG00000047315,ENSG00000099817,ENSG00000100142,ENSG00000100697,ENSG00000102978,ENSG00000105258,ENSG00000124571,ENSG00000139546,ENSG00000147669,ENSG00000163882,ENSG00000168002,ENSG00000177700,ENSG00000181222	2.1671	0.00734001	0.0103072
Signaling by Wnt	REACT_11045	54	65	5	461	1.07	49	18834	0.26	BRCA1,GATA3,NFIC,SP1,UBC	ENSG00000013275,ENSG00000041357,ENSG00000055130,ENSG00000068971,ENSG00000082701,ENSG00000092010,ENSG00000095261,ENSG00000099341,ENSG00000100519,ENSG00000100567,ENSG00000100764,ENSG00000100804,ENSG00000100902,ENSG00000100911,ENSG00000101182,ENSG00000101843,ENSG00000104695,ENSG00000106588,ENSG00000108294,ENSG00000108344,ENSG00000108671,ENSG00000113558,ENSG00000113575,ENSG00000125818,ENSG00000126067…	1.42764	0.00951954	0.0130894
Metabolism of non-coding RNA	REACT_11052	23	23	3	463	0.64	20	18863	0.11	BRCA1,MYB,NFIC	ENSG00000064703,ENSG00000074201,ENSG00000082516,ENSG00000092208,ENSG00000100028,ENSG00000116455,ENSG00000125743,ENSG00000125835,ENSG00000136937,ENSG00000137574,ENSG00000139343,ENSG00000142252,ENSG00000143977,ENSG00000152147,ENSG00000164902,ENSG00000167088,ENSG00000169371,ENSG00000172062,ENSG00000182004,ENSG00000205571	1.81011	0.0171857	0.0218126
Metabolism of mRNA	REACT_20605	45	51	4	462	0.86	41	18842	0.22	BRCA1,GATA3,NFIC,SP1	ENSG00000063046,ENSG00000070756,ENSG00000075914,ENSG00000080802,ENSG00000088038,ENSG00000106355,ENSG00000107371,ENSG00000110063,ENSG00000110367,ENSG00000111596,ENSG00000113300,ENSG00000114127,ENSG00000114867,ENSG00000120699,ENSG00000130520,ENSG00000135473,ENSG00000138767,ENSG00000140694,ENSG00000149115,ENSG00000151065,ENSG00000151247,ENSG00000152520,ENSG00000155508,ENSG00000156976,ENSG00000158435…	1.381	0.0227394	0.0268
BioCarta Pathway Description	#term	term_size	term_size_in_genome	list1_positives	list1_negatives	list1_percentage	list2_positives	list2_negatives	list2_percentage	list1_positive_ids	list2_positive_ids	odds_ratio_log	pvalue	adj_pvalue
Apoptosis is specifically induced via signaling through a family of receptors known collectively as 'death receptors' including Fas, TNFR, DR3, -4 and -5. Death receptor ligands characteristically initiate signaling via receptor oligomerization, recruitment of specialized adaptor proteins and activation of caspase cascades. Apo3L recruits initiator caspase 8 via the adapter protein FADD. Caspase …	h_deathPathway	27	24	12	454	2.58	15	18868	0.08	BIRC2,BIRC3,CASP3,CASP7,CASP9,GATA3,LMNA,NFIC,SP1,SPTAN1,TRADD,XIAP	ENSG00000003400,ENSG00000003402,ENSG00000006062,ENSG00000015475,ENSG00000064012,ENSG00000109320,ENSG00000120868,ENSG00000121858,ENSG00000127191,ENSG00000138794,ENSG00000148935,ENSG00000160049,ENSG00000168040,ENSG00000169598,ENSG00000171791	3.50398	4.14655e-13	3.75954e-11
Apoptosis, programmed cell death, is triggered by a variety of stimuli, including cell surface receptors like FAS, mitochondrial response to stress, and cytotoxic T cells. Caspases are a class of cysteine proteases that includes several representatives involved in apoptosis. The caspases convey the apoptotic signal in a proteolytic cascade, with caspases cleaving and activating other caspases tha…	h_caspasePathway	18	19	10	456	2.15	8	18875	0.04	BIRC2,BIRC3,CASP3,CASP7,CASP9,GATA3,LMNA,NFIC,SP1,XIAP	ENSG00000003400,ENSG00000064012,ENSG00000120868,ENSG00000137752,ENSG00000138794,ENSG00000160049,ENSG00000169598,ENSG00000176619	3.94624	2.19718e-12	1.19527e-10
The cellular activation of the caspase cascade resulting in cell death is triggered by chemical damage to DNA which stimulates a sequence resulting in the cleavage of Bid in a manner similar to the binding of so called ?death-receptors? or directly initiates the permeability transition of the mitochondrial membrane. The permiability transition releases several factors including cytochrome c, AIF …	h_chemicalPathway	16	15	7	459	1.5	9	18874	0.05	CASP3,CASP7,CASP9,GATA3,NFIC,PRKCA,SP1	ENSG00000015475,ENSG00000120868,ENSG00000137076,ENSG00000138794,ENSG00000141510,ENSG00000142208,ENSG00000149311,ENSG00000166501,ENSG00000171791	3.46518	4.25999e-08	6.09851e-07
Receptors in the TNF receptor family are associated with the induction of apoptosis, as well as inflammatory signaling. The Fas receptor (CD95) mediates apoptotic signaling by Fas-ligand expressed on the surface of other cells. The Fas-FasL interaction plays an important role in the immune system and lack of this system leads to autoimmunity, indicating that Fas-mediated apoptosis removes self-re…	h_fasPathway	26	27	8	458	1.72	18	18865	0.1	CASP3,CASP7,GATA3,LMNA,NFIC,PRKDC,SP1,SPTAN1	ENSG00000003400,ENSG00000003402,ENSG00000026103,ENSG00000064012,ENSG00000065559,ENSG00000095015,ENSG00000107643,ENSG00000138794,ENSG00000139687,ENSG00000149269,ENSG00000160049,ENSG00000163629,ENSG00000168040,ENSG00000169598,ENSG00000176619,ENSG00000177606,ENSG00000180370,ENSG00000185104	2.90726	1.1376e-07	1.40649e-06
The rel/NF-kB family of transcription factors regulates the activity of genes involved in the immune response, hematopoeisis, and inflammation. NF-kB is a complex of two proteins, p65 (rel) and p50. NF-kB is held inactive in the cytoplasm by I-kB, until signals initiated by TNF or several other factors lead to the phosphorylation and degradation of I-kB and the subsequent release of NF-kB to bind…	h_RELAPathway	18	16	7	459	1.5	11	18872	0.06	EP300,GATA3,IKBKG,NFIC,TNFRSF1B,TRADD,TRAF6	ENSG00000005339,ENSG00000067182,ENSG00000109320,ENSG00000168040,ENSG00000204490,ENSG00000206439,ENSG00000223952,ENSG00000228321,ENSG00000228849,ENSG00000230108,ENSG00000232810	3.2644	1.13648e-07	1.40649e-06
Many cell-surface receptors induce production of second messengers like PIP3, phosphatidylinositol 3,4,5-trisphosphate, that convey signals to the cytoplasm from the cell surface. PIP3 signals activates the kinase PDK1, 3-phosphoinositide-dependent protein kinase-1, which in turn activates the kinase AKT, also known as protein kinase B. Proteins phosphorylated by activated AKT promote cell surviv…	h_aktPathway	15	16	6	460	1.29	9	18874	0.05	CASP9,GATA3,HSP90AA1,IKBKG,NFIC,YWHAH	ENSG00000105851,ENSG00000109320,ENSG00000112964,ENSG00000118689,ENSG00000121879,ENSG00000142208,ENSG00000145675,ENSG00000150907,ENSG00000225134	3.30885	7.86505e-07	6.50014e-06
Hypoxic stress, like DNA damage, induces p53 protein accumulation and p53-dependent apoptosis in oncogenically transformed cells. Unlike DNA damage, hypoxia does not induce p53-dependent cell cycle arrest, suggesting that p53 activity is differentially regulated by these two stresses. Hypoxia induces p53 protein accumulation, but in contrast to DNA damage, hypoxia fails to induce endogenous downs…	h_p53hypoxiaPathway	17	19	6	460	1.29	11	18872	0.06	BRCA1,EP300,GATA3,HSP90AA1,NFIC,TAF1	ENSG00000085563,ENSG00000107643,ENSG00000124762,ENSG00000132383,ENSG00000141510,ENSG00000142208,ENSG00000146674,ENSG00000149311,ENSG00000177374,ENSG00000181019,ENSG00000231555	3.10807	1.86663e-06	1.20886e-05
Wnt family members are secreted glycoproteins who bind to cell surface receptors such as Frizzled. Wnt members can play a role in the expression of many genes by interacting with multiple disparate signaling pathways. Shown is the Wnt/beta-catenin pathway.	h_wntPathway	17	20	6	460	1.29	11	18872	0.06	BRCA1,GATA3,HDAC1,MYC,NFIC,SP1	ENSG00000005339,ENSG00000082701,ENSG00000087095,ENSG00000100324,ENSG00000101266,ENSG00000112033,ENSG00000134982,ENSG00000135100,ENSG00000166167,ENSG00000168036,ENSG00000169962	3.10807	1.86663e-06	1.20886e-05
The cell cycle transition from G1 to S phase is a key regulatory point in the cell cycle. This transition is regulated by the checkpoint kinase cdk2 that activates the G1 to S transition when it is associated with cyclin E. Cdk2/Cyclin E causes the G1 to S transition through phosphorylation of the tumor suppressor Rb, releasing the transcription factor E2F-1. Other pathways acting through Rac, Ra…	h_RacCycDPathway	21	21	6	460	1.29	15	18868	0.08	CDK2,E2F1,GATA3,IKBKG,NFIC,SP1	ENSG00000067560,ENSG00000100030,ENSG00000102882,ENSG00000105810,ENSG00000109320,ENSG00000111276,ENSG00000121879,ENSG00000124762,ENSG00000132155,ENSG00000139687,ENSG00000142208,ENSG00000145675,ENSG00000149269,ENSG00000198176,ENSG00000225134	2.79771	7.54037e-06	3.86978e-05
Nuclear factor kB (NF-kB) is a nuclear transcription factor that regulates expression of a large number of genes that are critical for the regulation of apoptosis, viral replication, tumorigenesis, inflammation, and various autoimmune diseases. The activation of NF-kB is thought to be part of a stress response as it is activated by a variety of stimuli that include growth factors, cytokines, lymp…	h_nfkbPathway	22	21	6	460	1.29	16	18867	0.08	GATA3,IKBKG,NFIC,TNFRSF1B,TRADD,TRAF6	ENSG00000006062,ENSG00000067182,ENSG00000095015,ENSG00000100324,ENSG00000109320,ENSG00000115594,ENSG00000118503,ENSG00000168040,ENSG00000172936,ENSG00000204490,ENSG00000206439,ENSG00000223952,ENSG00000228321,ENSG00000228849,ENSG00000230108,ENSG00000232810	2.73311	1.01579e-05	4.93386e-05
Cyclin-dependent kinase inhibitor-2A (CDKN2A) goes by the colloquial designation p16, which is sometimes referred to as p16(INK4). The alpha transcript of CDKN2A has been shown to encode p16(INK4a), a recognized tumor suppressor that induces a G1 cell cycle arrest by inhibiting the phosphorylation of the RB protein by the cyclin-dependent kinases CDK4 and CDK6. The beta transcript of CDKN2A encod…	h_arfPathway	14	14	5	461	1.07	9	18874	0.05	BRCA1,E2F1,GATA3,MYC,NFIC	ENSG00000068654,ENSG00000097007,ENSG00000105851,ENSG00000121068,ENSG00000121879,ENSG00000139687,ENSG00000141510,ENSG00000145675,ENSG00000225134	3.12436	1.3266e-05	6.20748e-05
The G1/S cell cycle checkpoint controls the passage of eukaryotic cells from the first 'gap' phase (G1) into the DNA synthesis phase (S). Two cell cycle kinases, CDK4/6-cyclin D and CDK2-cyclin E, and the transcription complex that includes Rb and E2F are pivotal in controlling this checkpoint. During G1 phase, the Rb-HDAC repressor complex binds to the E2F-DP1 transcription factors, inhibiting t…	h_g1Pathway	23	23	6	460	1.29	17	18866	0.09	BRCA1,CDK2,E2F1,GATA3,HDAC1,SP1	ENSG00000082701,ENSG00000097007,ENSG00000105329,ENSG00000105810,ENSG00000111276,ENSG00000119699,ENSG00000124762,ENSG00000133101,ENSG00000139687,ENSG00000141510,ENSG00000145604,ENSG00000149311,ENSG00000164045,ENSG00000166949,ENSG00000175054,ENSG00000198176,ENSG00000228716	2.67244	1.34648e-05	6.20748e-05
The tumor necrosis factor (TNF) receptor superfamily contains several members with homologous cytoplasmic domains known as death domains (DD). The intracellular DD are important in initiating apoptosis and other signaling pathways following ligand binding by the receptors.1 In the absence of ligand, DD-containing receptors are maintained in an inactive state.TNF RI contains a cytoplasmic DD requi…	h_soddPathway	16	15	5	461	1.07	11	18872	0.06	BIRC3,BRCA1,NFIC,TNFRSF1B,TRADD	ENSG00000064012,ENSG00000067182,ENSG00000127191,ENSG00000168040,ENSG00000204490,ENSG00000206439,ENSG00000223952,ENSG00000228321,ENSG00000228849,ENSG00000230108,ENSG00000232810	2.92358	2.78117e-05	0.000116381
The cell cycle is regulated by the interplay of many molecules. Key among these are the cyclins which are expressed and then degraded in a concerted fashion to drive the stages of the cell cycle. Cyclins combine with cyclin dependent kinases (cdks) to form activated kinases that phosphorylate targets leading to cell cycle regulation. A breakdown in the regulation of this cycle can lead to out of …	h_cellcyclePathway	16	17	5	461	1.07	11	18872	0.06	BRCA1,CDK2,E2F1,GATA3,SP1	ENSG00000105810,ENSG00000111276,ENSG00000118971,ENSG00000123080,ENSG00000124762,ENSG00000129355,ENSG00000133101,ENSG00000134057,ENSG00000139687,ENSG00000164045,ENSG00000198176	2.92358	2.78117e-05	0.000116381
The mammalian calpain gene family currently contains 13 distinct large subunit products most of which complex with one of two smaller 30kDa subunits. ( An excellent introduction to the calpain family can be found on a web site created by Valery Thompson http://ag.arizona.edu/calpains/index.html ) One of the most carefully studied functions of the calpains is the regulation of integrin-mediated ce…	h_mCalpainPathway	16	15	5	461	1.07	11	18872	0.06	ACTA1,BRCA1,EGFR,GATA3,NFIC	ENSG00000005249,ENSG00000014216,ENSG00000092820,ENSG00000114302,ENSG00000137076,ENSG00000142875,ENSG00000150093,ENSG00000162909,ENSG00000165059,ENSG00000186810,ENSG00000188191	2.92358	2.78117e-05	0.000116381
TGF-beta regulates growth and proliferation of cells, blocking growth of many cell types. The TGF-beta receptor includes type 1 and type 2 subunits that are serine-threonine kinases and that signal through the SMAD family of transcriptional regulators. Defects in TGF-beta signaling, includes mutation in SMADs, have been associated with cancer in humans. Prior to activation, receptor regulated SMA…	h_tgfbPathway	17	16	5	461	1.07	12	18871	0.06	BRCA1,EP300,GATA3,NFIC,SP1	ENSG00000005339,ENSG00000039068,ENSG00000100324,ENSG00000101665,ENSG00000102882,ENSG00000105329,ENSG00000119699,ENSG00000134982,ENSG00000157077,ENSG00000166949,ENSG00000169032,ENSG00000175387	2.83651	3.86221e-05	0.000147961
Rac-1 is a small G-protein in the Rho family that regulates cell motility in response to extracellular signals. Several changes in cytoskeletal structure and other aspects of cell structure are involved in cell motility. Rac-1 is activated by GEF factors, and repressed by GAPs. GEFs are guanine nucleotide exchange factors, including Trio and Vav. Sos-1 is involved in Ras signaling and also acts a…	h_rac1Pathway	18	19	5	461	1.07	13	18870	0.07	BRCA1,GATA3,NFIC,PPP1R12B,SP1	ENSG00000017797,ENSG00000095015,ENSG00000105851,ENSG00000106683,ENSG00000112290,ENSG00000121879,ENSG00000128656,ENSG00000132254,ENSG00000134853,ENSG00000141968,ENSG00000145675,ENSG00000149269,ENSG00000225134	2.75642	5.24217e-05	0.000192685
The epidermal growth factor (EGF) peptide induces cellular proliferation through the EGF receptor, which has a tyrosine kinase cytoplasmic domain, a single transmembrane domain and an extracellular domain involved in EGF binding and receptor dimerization. Inhibitors of the EGF receptor are being pursued as potential cancer therapies and EGF may stimulate wound healing. Mutation of the EGF recepto…	h_egfPathway	19	22	5	461	1.07	14	18869	0.07	EGFR,GATA3,NFIC,PRKCA,SP1	ENSG00000065559,ENSG00000095015,ENSG00000101266,ENSG00000102882,ENSG00000107643,ENSG00000115904,ENSG00000121879,ENSG00000132155,ENSG00000145675,ENSG00000166501,ENSG00000168610,ENSG00000169032,ENSG00000177606,ENSG00000225134	2.68226	6.9741e-05	0.000231336
p38 MAPKs are members of the MAPK family that are activated by a variety of environmental stresses and inflammatory cytokines. Stress signals are delivered to this cascade by members of small GTPases of the Rho family (Rac, Rho, Cdc42). As with other MAPK cascades, the membrane-proximal component is a MAPKKK, typically a MEKK or a mixed lineage kinase (MLK). The MAPKKK phosphorylates and activate…	h_p38mapkPathway	19	24	5	461	1.07	14	18869	0.07	GATA3,MYC,NFIC,SP1,TRADD	ENSG00000065559,ENSG00000089022,ENSG00000095015,ENSG00000105329,ENSG00000109756,ENSG00000112062,ENSG00000115966,ENSG00000118260,ENSG00000119699,ENSG00000125952,ENSG00000127191,ENSG00000170276,ENSG00000197442,ENSG00000205581	2.68226	6.9741e-05	0.000231336
Her2 or ERBB2 belongs to a class of proteins having high homology with epidermal growth factor receptor (EGFR or ERBB1). It encodes a protein with the molecular weight of 185 KDa. Unlike other members of EGFR family, no ligand for Her2 has been found and it usually associates with members of ERBB1 family to form functional heterodimers. It has been shown that it can form dimers with ERBB (EGFR), …	h_her2Pathway	20	22	5	461	1.07	15	18868	0.08	BRCA1,EGFR,EP300,GATA3,NFIC	ENSG00000065361,ENSG00000100030,ENSG00000102882,ENSG00000105851,ENSG00000115904,ENSG00000121879,ENSG00000132155,ENSG00000134352,ENSG00000141736,ENSG00000145675,ENSG00000155974,ENSG00000160712,ENSG00000168610,ENSG00000169032,ENSG00000225134	2.61321	9.11555e-05	0.000288306
p53 is a transcription factor who's activity is regulated by phosphorylation. The function is p53 is to keep the cell from progressing through the cell cycle if there is damage to DNA present. It may do this in multiple ways from holding the cell at a checkpoint until repairs can be made to causing the cell to enter apoptosis if the damage cannot be repaired. The critical role of p53 is evidenced…	h_p53Pathway	11	13	4	462	0.86	7	18876	0.04	CDK2,E2F1,GATA3,SP1	ENSG00000100234,ENSG00000120868,ENSG00000124762,ENSG00000139687,ENSG00000141510,ENSG00000149311,ENSG00000171791	3.15047	9.58176e-05	0.000289582
Integrins are cell surface receptors that interact with the extracellular matrix and mediate intracellular signals in response to the extracellular matrix including cellular shape, mobility, and progression through the cell cycle. Integrins do not themselves possess a kinase domain or enzymatic activity but rely on association with other signaling molecules to transmit signals. Interactions betwe…	h_integrinPathway	21	26	5	461	1.07	16	18867	0.08	ACTA1,GATA3,NFIC,PPP1R12B,SP1	ENSG00000014216,ENSG00000067560,ENSG00000067900,ENSG00000077522,ENSG00000100030,ENSG00000102882,ENSG00000103653,ENSG00000105974,ENSG00000107643,ENSG00000115904,ENSG00000132155,ENSG00000137076,ENSG00000150093,ENSG00000169032,ENSG00000177606,ENSG00000186716	2.54862	0.000117285	0.000343028
The p44/42 MAP Kinase pathway consists of a protein kinase cascade linking growth and differentiation signals with transcription in the nucleus. Growth factor receptors and tyrosine kinases activate Ras which in turn activates c-Raf, MEK, and MAP kinase. Activated p44/42 MAP Kinase translocates to the nucleus and activates transcription by phosphorylation of kinases such as p90 RSK, MSK, and tran…	h_erkPathway	21	22	5	461	1.07	16	18867	0.08	EGFR,GATA3,MYC,NFIC,SP1	ENSG00000087460,ENSG00000100030,ENSG00000102882,ENSG00000115904,ENSG00000117676,ENSG00000132155,ENSG00000134259,ENSG00000134853,ENSG00000136908,ENSG00000140443,ENSG00000150093,ENSG00000153233,ENSG00000167751,ENSG00000168610,ENSG00000169032,ENSG00000235807	2.54862	0.000117285	0.000343028
Cell cycle checkpoint controls at the G1 to S transition and the G2 to M transition prevent the cell cycle from progressing when DNA is damaged. The ATM protein kinase detects DNA damage and in response to this activates DNA repair factors and inhibits cell cycle progression. Two of the proteins that ATM phosphorylates in response to DNA damage are the tumor suppressor p53 and the checkpoint kina…	h_rbPathway	12	11	4	462	0.86	8	18875	0.04	CDK2,GATA3,MYB,YWHAH	ENSG00000101224,ENSG00000139687,ENSG00000141510,ENSG00000149311,ENSG00000149554,ENSG00000164045,ENSG00000166483,ENSG00000196132	3.01688	0.000140995	0.000383508
Cyclins are proteins that associate with cyclin-dependent protein kinases to regulate their activity and the progression of the cell cycle through specific checkpoints. Disruption of cyclin action can lead to either cell cycle arrest, or to uncontrolled cell cycle proliferation. The cyclical increase and decrease in cyclin levels is a key to cell cycle regulation. When cyclin E is abundant it int…	h_fbw7Pathway	6	7	3	463	0.64	3	18880	0.02	CDK2,E2F1,GATA3	ENSG00000055130,ENSG00000139687,ENSG00000198176	3.70813	0.000262971	0.000656222
Unlike the RNA polymerase II that transcribes a large variety of genes that encode proteins, RNA polymerase III transcribes only a limited number of genes (i.e., 5S rRNA. tRNA. 7SL RNA, U6 snRNA and a few other small stable RNAs); however, the transcriptional activities of RNA pol III along with pol I account for 80% of total RNA synthesis. The A and B block sequences found in most pol III promot…	h_RNApol3Pathway	6	6	3	463	0.64	3	18880	0.02	GATA3,NFIC,TBP	ENSG00000119041,ENSG00000138385,ENSG00000148308	3.70813	0.000262971	0.000656222
PTEN is a tumor suppressor gene. Recombinant PTEN is capable of dephosphorylating phosphatidylinositol 3,4,5-triphosphate[PI(3,4,5)P3], the product of phosphatidylinositol 3 -kinase. Many of the cancer-related mutations have been mapped to the phosphatase catalytic domain, it has been suggested that the phosphatase activity of PTEN is required for its tumor suppressor function. The activation of …	h_ptenPathway	15	19	4	462	0.86	11	18872	0.06	EGFR,GATA3,ILK,NFIC	ENSG00000100030,ENSG00000102882,ENSG00000111276,ENSG00000115904,ENSG00000118689,ENSG00000121879,ENSG00000142208,ENSG00000145675,ENSG00000150093,ENSG00000171862,ENSG00000225134	2.69827	0.000367095	0.000891515
Ras activates many signaling cascades. Here we illustrate some of the well-characterized cascades in a generic compilation of effector molecules. The effectors mediate Ras stimulation to a diverse set of cellular signals. Many of these signals are interpreted differently depending on the cell type or microenvironment receiving the stimulus. Not all of these effectors are activated in any given ce…	h_rasPathway	16	17	4	462	0.86	12	18871	0.06	BRCA1,CASP9,GATA3,NFIC	ENSG00000006451,ENSG00000017797,ENSG00000067560,ENSG00000102882,ENSG00000105851,ENSG00000109320,ENSG00000121879,ENSG00000132155,ENSG00000142208,ENSG00000145675,ENSG00000169032,ENSG00000225134	2.6112	0.000480189	0.00107058
RhoA is a small G-protein in the Rho family that regulates cell morphology via actin cytoskeleton reorganization in response to extracellular signals. The majority of RhoA activations is due to disruption of intramolecular autoinhibitory interactions. Changes in cytoskeletal structure and other aspects of cell structure are involved in cell morphology. RhoA is activated by GEF factors, and repres…	h_rhoPathway	17	17	4	462	0.86	13	18870	0.07	BRCA1,NFIC,PPP1R12B,SP1	ENSG00000047648,ENSG00000050327,ENSG00000067560,ENSG00000067900,ENSG00000079482,ENSG00000100852,ENSG00000106683,ENSG00000107242,ENSG00000131504,ENSG00000137076,ENSG00000143398,ENSG00000175220,ENSG00000235865	2.53111	0.000616056	0.00134054
Apoptotic cell death can be triggered by many different cellular stimuli, resulting in activation of apoptotic signaling pathways including caspases (see Caspase Cascade pathway) and mitochondria (see Role of Mitochondria in Apoptotic Signaling pathway). A cellular response that is characteristic of apoptosis is fragmentation of the nuclear genome to create a nucleosomal ladder. This activity is …	h_DNAfragmentPathway	8	7	3	463	0.64	5	18878	0.03	CASP3,CASP7,GATA3	ENSG00000077097,ENSG00000131747,ENSG00000160049,ENSG00000169598,ENSG00000189403	3.1972	0.000710231	0.00148602
The ever evolving mitogen-activated protein kinase (MAP kinase) pathways consist of four major groupings and numerous related proteins which constitute interrelated signal transduction cascades activated by stimuli such as growth factors, stress, cytokines and inflammation. The four major groupings are the Erk (red), JNK or SAPK (blue), p38 (green) and the Big MAPK or ERK5 (light blue) cascades. …	h_mapkPathway	45	60	6	460	1.29	39	18844	0.21	GATA3,MAP3K4,MYC,NFIC,SP1,TRADD	ENSG00000006062,ENSG00000011566,ENSG00000034152,ENSG00000050748,ENSG00000065559,ENSG00000069956,ENSG00000076984,ENSG00000089022,ENSG00000095015,ENSG00000100030,ENSG00000102882,ENSG00000104814,ENSG00000105329,ENSG00000107643,ENSG00000109320,ENSG00000109339,ENSG00000109756,ENSG00000112062,ENSG00000114738,ENSG00000115966,ENSG00000117676,ENSG00000118260,ENSG00000119699,ENSG00000125952,ENSG00000127191…	1.84092	0.000694213	0.00148602
p27/Kip1 regulates the cell cycle by inhibiting the checkpoint kinase cdk2/cyclin E and blocking cell cycle progression through the G1-S transition. Cancer cells in some cases have reduced levels of p27, supporting the importance of p27 in cell cycle regulation. The activity of p27 is regulated by phosphorylation, synthesis and degradation. Phosphorylation of p27 at threonine-187 by cdk2 causes p…	h_p27Pathway	9	9	3	463	0.64	6	18877	0.03	CDK2,E2F1,GATA3	ENSG00000055130,ENSG00000111276,ENSG00000139687,ENSG00000145604,ENSG00000173207,ENSG00000198176	3.01483	0.00104634	0.00206235
Interactions between cells responsible for cell to cell adhesion also can communicate signals into the cellular interior, often involving interactions with cytoskeletal elements to produce changes in cell motility, migration, proliferation and shape. The cadherins are cell surface adhesion molecules that help form tight junctions between cells such as formation of epithelial cell layers. E-cadher…	h_cell2cellPathway	9	9	3	463	0.64	6	18877	0.03	GATA3,NFIC,SP1	ENSG00000044115,ENSG00000077522,ENSG00000103653,ENSG00000146006,ENSG00000168036,ENSG00000183230	3.01483	0.00104634	0.00206235
Mammalian cell motility requires actin polymerization in the direction of movement to change membrane shape and extend cytoplasm into lamellipodia. The polymerization of actin to drive cell movement also involves branching of actin filaments into a network oriented with the growing ends of the fibers near the cell membrane. Manipulation of this process helps bacteria like Salmonella gain entry in…	h_actinYPathway	9	9	3	463	0.64	6	18877	0.03	ACTA1,BRCA1,NFIC	ENSG00000061676,ENSG00000112290,ENSG00000132970,ENSG00000138443,ENSG00000158092,ENSG00000158195	3.01483	0.00104634	0.00206235
The ataxia telangiectasia-mutated gene (ATM) encodes a protein kinase that acts as a tumor suppressor. ATM activation by ionizing radiation damage to DNA stimulates DNA repair and blocks progression through the cell cycle. Mutation of the ATM gene causes the disease ataxia telangiectasia which which involves an inherited predisposition to some cancers. To play this role ATM interacts with a broad…	h_atmPathway	14	18	3	463	0.64	11	18872	0.06	BRCA1,GATA3,NFIC	ENSG00000051180,ENSG00000097007,ENSG00000101773,ENSG00000107643,ENSG00000109320,ENSG00000124762,ENSG00000141510,ENSG00000149311,ENSG00000149554,ENSG00000177606,ENSG00000183765	2.40842	0.00414518	0.0069598
The HER4/erbB4 receptor tyrosine kinase is a member of the EGF1 receptor family. HER4 is a receptor for the neuregulins (NRGs), a family of growth and differentiation factors. HER4 can also bind and be activated by heparin-binding EGF growth factor, betacellulin, and epiregulin, members of the EGF family which, unlike the NRGs, are also ligands for the EGF receptor. HER4 mRNA is expressed in seve…	h_erbB4pathway	6	7	2	464	0.43	4	18879	0.02	GATA3,PRKCA	ENSG00000080815,ENSG00000151694,ENSG00000158458,ENSG00000166501	3.01277	0.0081418	0.0121015
Mitogen-activated protein (MAP) kinases are important players in signal transduction pathways activated by a range of stimuli and mediate a number of physiological and pathological changes in cell function. There are three major subgroups in the MAPK family: ERK, p38, and JNK/SAPK. ERK is activated mainly by mitogenic stimuli, whereas p38 and JNK/SAPK are activated mainly by stress stimuli or inf…	h_dspPathway	8	9	2	464	0.43	6	18877	0.03	BRCA1,SP1	ENSG00000102882,ENSG00000107643,ENSG00000112062,ENSG00000120875,ENSG00000130829,ENSG00000184545	2.6072	0.0147202	0.0199199
Migration of cells is involved in essential functions such as development, invasiveness of cancer cells, leukocyte movement toward chemotactic signals, and fibroblast response to injury. Cells can migrate in a specific direction in response to extracellular signals through pathways that trigger changes in the cytoskeleton, particularly actin filaments, increasing lamellipodia and filopodia format…	h_cdc42racPathway	8	8	2	464	0.43	6	18877	0.03	BRCA1,NFIC	ENSG00000067560,ENSG00000121879,ENSG00000134853,ENSG00000145675,ENSG00000149269,ENSG00000225134	2.6072	0.0147202	0.0199199
The function of the pro-apoptotic molecule BAD is regulated by phosphorylation of three sites (ser 112,136 and 155). Phosphorylation at these sites results in loss of the ability of BAD to heterodimerize with the survival proteins BCL-XL or BCL-2. Phosphorylated BAD binds to 14-3-3 and is sequestered in the cytoplasm. While ser-136 phosphorylation is concordant with the activation of Akt, Ser-112…	h_badPathway	23	24	3	463	0.64	20	18863	0.11	BRCA1,GATA3,YWHAH	ENSG00000005249,ENSG00000017427,ENSG00000100030,ENSG00000100368,ENSG00000102882,ENSG00000105851,ENSG00000114302,ENSG00000117676,ENSG00000121879,ENSG00000140443,ENSG00000142208,ENSG00000142875,ENSG00000145675,ENSG00000164399,ENSG00000164742,ENSG00000165059,ENSG00000171791,ENSG00000185291,ENSG00000188191,ENSG00000225134	1.81011	0.0171857	0.0231411
Map kinases transduce responses to extracellular signals by a variety of routes, and communicate with other pathways through extensive crosstalk networks. A closely studied Map kinase cascade originates with tyrosine kinase activation, and activation of Ras. Ras activates Raf, Raf activates the Map kinase kinases Mek1 and Mek2 and these kinases activate downstream Map kinases like Erk1 and Erk2. …	h_cdk5Pathway	10	11	2	464	0.43	8	18875	0.04	EGR1,SP1	ENSG00000100030,ENSG00000102882,ENSG00000132155,ENSG00000134259,ENSG00000136908,ENSG00000167751,ENSG00000169032,ENSG00000235807	2.31941	0.0229168	0.0296827
Phospholipase C comes in multiple forms and plays a key role in the signal transduction process for many receptors. Its main function is to hydrolyze phosphatidylinositoldiphosphate into diacylglycerol (DG) and inositoltriphosphate (IP3). DG is necessary for further activation of Protein Kinase C while IP3 leads to the release of intracellular calcium.	h_plcPathway	10	10	2	464	0.43	8	18875	0.04	NFIC,PRKCA	ENSG00000105851,ENSG00000121879,ENSG00000141968,ENSG00000142208,ENSG00000145675,ENSG00000166501,ENSG00000182621,ENSG00000225134	2.31941	0.0229168	0.0296827
The binding of b-arrestins to agonist-occupied GPCRs triggers the assembly of a MAP kinase activation complex using b-arrestin as a scaffold, with subsequent activation of a b-arrestin-bound pool of ERK1/2. The receptor-b-arrestin?ERK complexes are localized to endosomal vesicles, and their formation does not result in nuclear translocation of activated ERK1/2 or stimulation of cell proliferation…	h_barr-mapkPathway	12	12	2	464	0.43	10	18873	0.05	GATA3,NFIC	ENSG00000087460,ENSG00000100030,ENSG00000102882,ENSG00000111262,ENSG00000132155,ENSG00000137486,ENSG00000164742,ENSG00000169032,ENSG00000177272,ENSG00000182621	2.09617	0.0325632	0.04026
